# Supplementary material for: Differential gene expression during floral transition in pineapple
Source: Plant Direct. 2023 Nov 14;7(11):e541. doi: 10.1002/pld3.541 (PMC10644199; doi:10.1002/pld3.541)
Supplement: Supplementary file 2 — Table S1. Log2 means and standard error of 19,824 genes expressed following treatment with ethephon in leaf bases and apex of pineapple. CAP1 to CAP8 are water control treatment apex tissue while Cl1 to CL5 are leaf bases expression data. TAP1 to TAP8 and TL1 to TL5 were the apex and leaf base from ethephon treated tissue, respectively. Arabidopsis ortholog ID and BLAST Hit Accession AHRD‐2.0 and Quality Index added from Xu et al., (2018). Table S2. Summary of apex and leaf base gene expression tagged as significantly different (P < .05) using edgeR (Robinson et al., 2010) on OmnicsBox OmicsBox ‐ Bioinformatics made easy. BioBam Bioinformatics (Version 2.1.10) (Nueda et al., 2014). Gene annotation, transcription factor family, whether previously reported as being involved in pineapple flowering and possible miRNA target. Up and down regulation at different sampling stages and statical results and hierarchical cluster group determined. KEGG reference pathway map and function, and InterPro Classification Accession number, annotation and GO were determined for these 7,962 DEGs. Table S3. The transcription binding motif for selected DE genes including ethylene response factors, organism, BLAST e‐value, interface similarity, FootprintDB consensus, and Pfam Domain. Table S4. Transcription factor motifs predicted target genes from a full pineapple genome search the transcription factors Pfam domains, TF Motif, Target pineapple gene Aco#, Target Annotation, Published Name and miR Target 2016 data (Zheng et al., 2016). Table S5. Phylogenetic analysis AP2/ERTF expressed genes. The pineapple genome database was searched for all members of the AP2/ERTF family members. BLASTP at NCBI was used to screen the predicted amino acid sequences. The pineapple differentially expressed AP2/ERTF genes were BLASTP against the Arabidopsis AP2/ERTF PlantTFDB database at http://planttfdb.gao-lab.org/prediction_result.php (Jin et al., 2017) and assigned to specific classes and group using the A [file PLD3-7-e541-s001.xlsm]

## Sheet: Index
INDEX	Legend
ST1 Gene Expression Means + SE	Log2 means and standard error of 19,824 genes expressed following treatment with ethephon in leaf bases and apex of pineapple. CAP1 to CAP8 are water control treatment apex tissue while Cl1 to CL5 are leaf bases expression data. TAP1 to TAP8 and TL1 to TL5 were the apex and leaf base from ethephon treated tissue, respectively. Arabidopsis ortholog ID and BLAST Hit Accession AHRD-2.0 and Quality I…
ST2 TimeCluster DiffExp Summary	Summary of apex and leaf base gene expression tagged as significantly different (P<0.05) using edgeR (Robinson et al., 2010) on OmnicsBox OmicsBox - Bioinformatics made easy. BioBam Bioinformatics (Version 2.1.10) (Nueda et al., 2014). Gene annotation, transcription factor family, whether previously reported as being involved in pineapple flowering and possible miRNA target. Up and down regulatio…
ST3 Transcription Factor Motifs	The transcription binding motif for selected DE genes including ethylene response factors, organism, BLAST e-value, interface similarity, FootprintDB consensus, and Pfam Domain.
ST4 TF Motif Target Genes	Transcription factor motifs predicted target genes from a full pineapple genome search the transcription factors Pfam domains, TF Motif, Target pineapple gene Aco#, Target Annotation, Published Name and miR Target 2016 data (Zheng et al., 2016)
ST5 Phylogenetic AP2-ERTF	The pineapple genome database was searched for all members of the AP2/ERTF family members. . BLASTP at NCBI was used to screen the predicted amino acid sequences. The pineapple differentially expressed AP2/ERTF genes were BLASTP against the Arabidopsis AP2/ERTF PlantTFDB database at http://planttfdb.gao-lab.org/prediction_result.php (Jin et al., 2017) and assigned to specific classes and group us…
ST6 GWENA Clusters & EdgeR Diff	Gene coexpression network was inferred using GWENA (Lemoine et al., 2021) a modified version of WGCNA (Langfelder and Horvath, 2008) that displays coexpression networks, network modules, hub gene detection and differential coexpression. The network was visualized in the R program (Team, 2021) (See supplementary Figure S5) and the weight cutoff was set at a value <0.01.
ST7 miRNA Norm_Total (RPTM)	The small RNA raw count values were normalized by calculating their reads per ten million sequencing tags. The average RPTM of miRs were summarized.
ST8 miRNA Diff Exp Summary	Significant temporal expression changes and significant differences of small RNA between treated and control determined by ‘maSigPro’ (Bioconductor) in OmicsBox (BioBam Version 2.1.10) (Nueda et al., 2014). Up and down regulation at different sampling stages and statical results and heirarchical cluster group determined.

## Sheet: ST1 Gene Expression Means + SE
Gene ID	Annotation	Arabidopsis Orthologue ID	BLAST Hit Accession AHRD-2.0 ID	AHRD Quality Code	Family TF	CAP1 Mean	CAP1SE	CAP2 Mean	CAP2SE	CAP3 Mean	CAP3SE	CAP4 Mean	CAP4SE	CAP5 Mean	CAP5SE	CAP6 Mean	CAP6SE	CAP7 Mean	CAP7SE	CAP8 Mean	CAP8SE	CL1 mean	CL1SE	CL2 mean	CL2SE	CL3 mean	CL3SE	CL4 mean	CL4SE	CL5 mean	CL5SE	TAP1 mean	TAP1SE	TAP2 mean	TAP2SE	TAP3 mean	TAP3SE	TAP4 mean	TAP4SE	TAP5 mean	TAP5SE	TAP6 mean	TAP6SE	TAP7 mean	TAP7SE	TAP8 mean	TAP8SE	TL1 mean	TL1SE
Aco000001	60S ribosomal protein L37a	AT3G10950.1	sp|Q5QM99|RL37A_ORYSJ	***-		7.99615	0.29681	7.28271	0.0204088	7.44055	0.0390856	6.69252	0.226813	6.61622	0.0300188	6.90292	0.0423354	6.7495	0.00182223	6.95172	0.0932751	7.11565	0.171272	7.30075	0.134425	8.05948	0.318697	7.44205	0.179122	6.95741	0.186272	7.81022	0.245876	7.53066	0.127324	7.31491	0.0738812	7.06457	0.0589655	7.29539	0.0239798	7.42093	0.0954412	7.42212	0.0572578	7.65327	0.194054	7.47553	0.125914
Aco000002	Autophagy-related protein	AT5G66930.2	sp|Q6DE58|ATGA1_XENLA	***-		5.37127	0.0531981	5.26658	0.0310106	5.44872	0.0232981	5.30046	0.268016	5.07918	0.0516452	5.01932	0.119254	4.89483	0.0623204	4.82856	0.0649361	5.0601	0.0439711	5.34253	0.0574555	5.5785	0.0404336	5.42695	0.0517627	5.31815	0.0716936	5.31448	0.321456	4.72091	0.219946	4.3792	0.13666	4.60693	0.0600095	4.24093	0.118245	4.13216	0.094858	4.08191	0.0442681	4.54696	0.112344	5.21847	0.0919014
Aco000003	26S proteasome non-ATPase regulatory subunit	AT3G15180.1	M8A386_TRIUA	***-		4.19624	0.0392646	4.08157	0.0312984	4.88031	0.059731	4.46676	0.248759	4.73401	0.131544	4.54331	0.169807	4.61254	0.0646487	4.49004	0.0724323	1.08236	0.435608	1.01306	0.39355	1.07217	0.2487	1.17563	0.367001	0.484879	0.285636	3.99862	0.287553	3.79363	0.19698	3.96843	0.135994	4.43599	0.14229	4.56125	0.110683	4.36856	0.0470325	4.34258	0.114106	4.90979	0.133329	1.02526	0.515565
Aco000007	Transcription factor DP	AT5G03415.1	AT5G03415.1	***-	E2F-DP	3.51991	0.188659	3.65811	0.171001	4.68618	0.0508201	3.91883	0.340875	4.12599	0.0466352	4.21735	0.0598459	4.02974	0.173295	3.63164	0.161985	2.86251	0.0310544	2.98208	0.203609	3.64377	0.0421748	4.04151	0.0565482	3.38561	0.0510581	3.3809	0.46316	2.81951	0.146425	3.4199	0.281938	3.92944	0.133732	3.81506	0.193141	3.51468	0.202265	3.66735	0.111489	4.68956	0.0582881	3.49555	0.102791
Aco000011	Cell cycle regulated microtubule associated protein	AT4G22860.1	AT4G22860.1	***-		1.67255	0.419133	2.97016	0.204353	3.4292	0.131423	3.82079	0.0523956	4.5285	0.062582	4.17249	0.160435	4.11498	0.13707	4.27238	0.116853	4.3371	0.295415	3.8377	0.152534	2.81665	0.319695	4.66683	0.0820974	4.87548	0.142169	3.43066	0.0965872	3.13935	0.338756	3.41548	0.121125	4.20096	0.113138	4.12327	0.170921	4.04134	0.133347	4.31235	0.110089	4.10591	0.0582342	4.13449	0.0574411
Aco000012	MAC/Perforin domain-containing protein	AT1G28380.1	AT1G28380.1	***-		3.82113	0.238895	4.72513	0.0725477	4.65953	0.0562473	5.1586	0.167515	5.27755	0.0785578	5.31944	0.127041	5.17944	0.00209072	5.2349	0.0478327	5.09496	0.211793	5.59378	0.143004	4.98741	0.123509	5.69355	0.257895	6.06278	0.192915	4.16935	0.0856135	4.56938	0.112943	4.62127	0.138184	4.51268	0.16488	5.08146	0.0484698	4.96041	0.0698385	5.07915	0.0895602	4.82885	0.0562586	5.11897	0.0586224
Aco000014	MLP-like protein 423	AT1G24020.2	AT1G24020.1	***-		-0.579246	0.715462	-0.701294	0.127905	1.31273	0.260877	1.64658	0.272899	1.80715	0.156747	1.36852	0.305461	2.01809	0.0220235	1.74734	0.132832	1.70697	0.0703136	0.0167823	0.470725	0.834252	0.294045	0.691883	0.411351	1.37379	0.0844675	-0.161478	0.44279	0.185555	0.477418	0.715159	0.443571	2.07069	0.056475	1.34594	0.0637982	0.36254	0.240477	0.766682	0.25081	0.980753	0.224831	0.262234	0.136561
Aco000015	Protein of unknown function DUF2921	AT4G21700.1	AT4G21700.1	***-		4.04755	0.287057	3.73844	0.0387899	3.67904	0.039339	3.5775	0.106674	3.36715	0.108348	3.12295	0.313908	3.1798	0.115001	3.28843	0.0320902	5.17402	0.115656	4.69721	0.124511	4.59638	0.0486358	4.79609	0.102914	4.75681	0.0195867	3.72553	0.373485	3.73869	0.132257	3.85199	0.159377	3.33448	0.217691	3.31353	0.0856749	3.11414	0.247387	3.28116	0.107076	3.10486	0.0293569	4.87846	0.171973
Aco000017	ubiquitin-conjugating enzyme 25	AT3G15355.1	AT3G15355.1	*-*-		4.95621	0.0742428	5.34426	0.0352434	5.17095	0.113571	4.83505	0.0570493	4.76706	0.124281	4.9517	0.0735028	4.84262	0.0289692	4.71695	0.140602	5.50699	0.0127339	5.706	0.0998851	5.61604	0.0922892	5.47387	0.136826	5.8482	0.0875633	5.00004	0.117267	4.77026	0.052084	4.33505	0.235641	4.37159	0.0585768	4.57005	0.0164393	4.54578	0.0539905	4.5401	0.0701126	5.05715	0.193397	5.53494	0.00773162
Aco000018	Vacuolar protein sorting-associated protein-likeprotein	AT4G00800.1	sp|Q0P5W1|VPS8_MOUSE	***-	C2H2	6.25941	0.0232154	6.40532	0.0763004	6.30027	0.0344751	6.32057	0.0382819	6.28756	0.0249908	6.11211	0.0259129	6.3146	0.0334486	6.16984	0.0438084	6.38209	0.087956	6.48188	0.0491389	6.1628	0.313947	6.50671	0.0654747	6.36724	0.143636	6.02137	0.0678297	5.95033	0.0223601	6.27303	0.084037	6.50595	0.0241067	6.24499	0.0794677	5.95731	0.0985714	6.15188	0.0250687	6.30094	0.132601	6.24685	0.151572
Aco000023	ubiquitin-conjugating enzyme 23	AT2G33770.1	AT2G16920.1	*-*-		5.54044	0.200689	5.66498	0.0408252	5.98547	0.0146879	5.67216	0.135009	5.79113	0.0585423	5.73925	0.108196	5.57249	0.0581851	5.49039	0.24136	5.72797	0.145955	6.07679	0.0597554	5.94032	0.120578	6.21133	0.0383838	6.16302	0.269522	5.26022	0.0881797	4.79918	0.161689	5.24599	0.0536474	5.8236	0.137167	5.44167	0.100132	5.05624	0.157591	5.23126	0.0200733	5.94697	0.173081	5.94208	0.138656
Aco000025	Ribosomal protein L1p/L10e family	AT3G58660.1	AT3G58660.1	*-*-		5.36466	0.0491174	4.92679	0.0885694	4.93174	0.0923786	5.52527	0.180921	5.22526	0.059859	5.16189	0.147892	5.19496	0.0764378	5.08566	0.132907	4.57976	0.266329	4.37666	0.127838	4.58651	0.166335	4.11193	0.0336177	3.82267	0.0677074	5.32413	0.452448	6.21685	0.0350903	6.19699	0.0485825	5.81992	0.0788118	5.73746	0.146414	5.55401	0.0292792	5.29649	0.11134	4.84586	0.196107	4.30564	0.12911
Aco000026	Cytochrome c oxidase assembly protein COX19	AT1G66590.1	sp|P0CM87|COX19_CRYNB	*-*-		4.52678	0.127081	4.16184	0.0954302	4.1676	0.0850777	4.41379	0.164132	4.03167	0.037466	3.94351	0.118301	3.9264	0.0419294	4.13532	0.0350394	3.25639	0.0104228	3.91051	0.104279	3.90608	0.179221	3.53418	0.093137	3.49489	0.0457371	4.33811	0.120723	4.88346	0.0956459	4.93098	0.11762	4.2365	0.0349484	4.46789	0.026259	4.35677	0.0638862	4.13229	0.226345	3.40317	0.221942	3.61564	0.0572316
Aco000027	Ribonuclease PH	AT3G61620.2	sp|B1VVV6|RNPH_STRGG	***-		4.20472	0.202883	4.47773	0.117311	4.4789	0.139724	4.49238	0.163157	4.51166	0.186055	4.74631	0.0277328	4.55299	0.062678	4.50197	0.0789204	4.04864	0.00323426	4.70598	0.0613833	4.87688	0.116869	4.85046	0.086267	4.60101	0.121955	4.53559	0.129983	4.31483	0.137844	4.54797	0.176511	4.8946	0.0890652	4.631	0.158485	4.66671	0.0382672	4.60768	0.01213	4.76874	0.0336836	4.89873	0.121658
Aco000030	hypothetical protein	AT5G19570.1	Q60D96_ORYSJ	***-		2.27952	0.119641	2.44712	0.16502	2.31552	0.199678	3.3601	0.122628	3.39734	0.063241	3.02823	0.257508	3.30375	0.0899416	3.5192	0.0740401	2.47359	0.0693065	2.80675	0.174087	1.42422	0.320265	2.0413	0.349023	2.9713	0.172301	2.56434	0.38833	3.15118	0.327356	3.82998	0.152412	3.51197	0.165261	3.47646	0.14479	3.33479	0.177578	3.12323	0.127949	2.52858	0.178864	2.3044	0.156946
Aco000031	glyoxal oxidase-related protein	AT5G19580.1	AT5G19580.1	***-		3.59794	0.407115	4.26253	0.100368	4.64739	0.165686	4.54801	0.131814	4.64873	0.0534361	4.11925	0.0897332	4.59489	0.0714218	4.18223	0.133411	4.53082	0.154235	5.17081	0.136226	4.22613	0.461704	4.42691	0.169429	4.58212	0.127253	3.56521	0.127567	3.804	0.172422	4.05909	0.0854481	4.83847	0.140554	3.97724	0.223693	3.45905	0.164648	3.68349	0.0446954	3.87003	0.25426	4.60492	0.179821
Aco000032	uncharacterized protein	AT3G16200.1	M0TXY7_MUSAM	*-*-		4.25863	0.278411	4.5967	0.0909131	4.2571	0.0642734	4.65332	0.0711895	4.40444	0.0817718	4.55384	0.120915	4.41823	0.145433	4.46576	0.0151113	4.16536	0.0311397	4.43442	0.0470368	4.5025	0.182621	4.42629	0.128931	4.50286	0.00449558	4.1308	0.174291	4.70079	0.0776637	4.59646	0.137661	4.21097	0.15156	3.95562	0.142894	4.05146	0.166238	4.10031	0.0616704	3.92976	0.230913	4.28564	0.130456
Aco000033	N-acetyl-gamma-glutamyl-phosphate reductase	AT2G19940.2	sp|Q2RRM4|ARGC_RHORT	***-		5.73431	0.174653	6.09308	0.0826384	5.99306	0.0801036	5.33657	0.142478	5.10159	0.0344858	5.16019	0.114048	5.24923	0.0994858	5.40451	0.0484059	5.69081	0.10779	5.99265	0.0545564	6.13749	0.0400037	6.08346	0.0522194	5.794	0.0894696	5.67851	0.36076	5.2756	0.0841912	5.1664	0.105133	5.05071	0.0618978	5.12721	0.118547	5.35144	0.0716188	5.32483	0.0646996	6.09424	0.0873088	6.1176	0.0504912
Aco000034	hypothetical protein					-0.800493	0.767896	-2.45107	0.803966	-1.134	0.48522	-2.20801	1.15965	-0.229089	0.156686	-1.65843	0.29289	-1.37083	0.637122	-1.53066	0.545134	-2.40375	0.783557	0.595253	0.454639	1.48808	0.272704	0.411626	0.233074	-0.698374	0.828719	-3.21035	1.20436	-1.47608	1.47048	-0.560602	0.609675	0.374537	0.646185	0.205668	0.338168	-0.705072	0.436576	-1.32877	1.5597	-3.26378	1.15093	0.780016	0.651464
Aco000035	ARM repeat superfamily protein	AT5G11550.1	AT5G11550.1	*-*-		-2.03764	1.23362	-2.03011	0.975529	-2.06399	1.24768	-0.233534	0.369087	0.009641	0.284986	-1.67522	1.37523	-0.993933	0.774015	-1.39624	0.521816	-4.41471	0	-0.984494	0.369693	-0.0252462	0.316865	-1.21408	0.647396	-1.86776	1.3229	-1.57154	1.43129	-0.697078	0.345271	-0.431228	0.6972	0.996371	0.23926	-0.651972	0.337042	-1.54282	0.62221	-1.81345	1.30074	-4.41471	0	0.234378	0.368935
Aco000037	Galactosylgalactosylxylosylprotein 3-beta-glucuronosyltransferase	AT1G27600.2	sp|Q9P2W7|B3GA1_HUMAN	***-		4.43014	0.140999	4.50015	0.093737	4.62945	0.0229833	4.2555	0.12791	4.0608	0.0212954	4.49161	0.0938202	4.40893	0.152784	4.45671	0.0829979	5.49297	0.0984645	5.16253	0.153241	5.09743	0.145603	5.49343	0.0170645	5.40317	0.0561682	4.61137	0.110656	4.02305	0.0587001	3.9883	0.00715698	4.27172	0.164799	4.14488	0.0426667	4.2273	0.00403161	4.17425	0.0591992	4.39056	0.254954	5.57778	0.0570416
Aco000039	golgin 5	AT1G79830.3	AT1G79830.1	***-		6.417	0.0997521	6.54313	0.0448235	6.37248	0.0665877	6.39603	0.109757	6.21445	0.0552359	6.31322	0.127634	6.35361	0.0317967	6.38462	0.0517842	8.06357	0.0281845	7.39444	0.0665597	6.79328	0.20808	7.21132	0.0521845	7.25174	0.149782	6.48807	0.0786551	6.28009	0.146079	6.48627	0.101854	6.37901	0.135157	6.2591	0.0873262	6.29892	0.111213	6.20684	0.165969	6.08371	0.101197	7.02331	0.133202
Aco000041	5'-AMP-activated protein kinase-related	AT5G39790.1	AT5G39790.1	***-		7.04641	0.147397	6.61202	0.0484238	6.63569	0.0978313	5.78652	0.144907	4.98941	0.0161409	5.24722	0.0816717	5.21259	0.117931	5.52088	0.114868	5.05453	0.000406006	5.46103	0.0484543	6.06747	0.293284	5.3135	0.0582942	5.06574	0.0966611	6.69816	0.28363	6.35462	0.0643622	5.19598	0.191468	4.37119	0.107023	4.46411	0.0474608	4.6452	0.125522	4.59353	0.0954392	5.07581	0.0516179	5.20694	0.108236
Aco000043	hypothetical protein	AT5G26160.1				-1.73549	1.34137	-0.208002	0.0941426	-0.419377	0.627784	0.268689	0.464221	-0.950861	0.802373	-0.00684795	0.451978	0.250514	0.432496	-0.491846	0.0839059	-1.41245	0.0787543	-0.817315	0.0652075	-1.74965	0.346996	-2.03799	1.24895	-2.09888	1.16866	-0.498143	0.319529	1.67236	0.186333	0.489125	0.224542	-0.153708	0.764893	0.156779	0.300733	-0.0147833	0.525928	0.350379	0.271672	-4.41471	0	-1.74231	0.152551
Aco000044	DNA LIGASE 6	AT1G66730.1	AT1G66730.1	***-		5.60802	0.196662	6.21152	0.0356513	6.17408	0.0695297	6.29143	0.0236717	6.48648	0.0139552	6.04558	0.0750988	6.2846	0.0459767	6.19326	0.107195	5.40259	0.122428	5.5689	0.0611201	5.29134	0.286027	5.44626	0.108472	5.6416	0.0972584	5.67966	0.110734	5.84405	0.100806	6.3059	0.113994	6.33689	0.034727	6.12068	0.00531085	5.72535	0.225754	5.82238	0.0522785	5.58021	0.0684593	5.53842	0.0438887
Aco000045	glutamate-1-semialdehyde 2,1-aminomutase 2	AT3G48730.1	AT3G48730.1	***-		5.75682	0.232896	6.25352	0.0709244	5.51496	0.0754668	5.81685	0.0791976	6.3384	0.0712121	6.50067	0.0505413	6.19135	0.127714	6.15485	0.0654646	6.03882	0.177468	6.74697	0.0855478	5.94928	0.086684	6.76539	0.175361	7.09651	0.145914	5.97567	0.147753	5.99439	0.107803	5.95506	0.127117	6.20927	0.0365441	6.37451	0.0826594	6.61204	0.0395785	6.56545	0.0801816	6.38556	0.0762029	6.49633	0.0398619
Aco000049	sequence-specific DNA binding protein	AT4G03090.2	AT4G03090.2	***-		7.22109	0.0243571	7.63252	0.0191736	7.40193	0.0230981	7.47837	0.0540339	7.69735	0.038479	7.44385	0.103038	7.58308	0.03772	7.47194	0.0938255	7.11091	0.0397632	7.40181	0.101179	7.01569	0.316373	7.62174	0.161851	7.65728	0.127515	7.11759	0.15186	6.74731	0.0981084	6.80093	0.0987678	7.35711	0.074897	7.08439	0.143847	7.03859	0.173721	7.0971	0.0674165	7.26684	0.065825	7.5019	0.0741545
Aco000050	SOSS complex subunit B1	AT5G63690.1	G7J0G0_MEDTR	***-		2.97914	0.228321	2.56359	0.228729	3.33883	0.141215	2.81051	0.0661493	2.97062	0.324365	3.15184	0.105334	2.97358	0.0495092	2.71057	0.345282	1.22768	0.217314	1.95695	0.128078	2.92662	0.431702	2.79994	0.130614	2.37937	0.263155	2.70067	0.274197	2.07466	0.241011	3.24153	0.283424	3.59995	0.200792	3.50068	0.145351	2.99519	0.272773	3.19584	0.0711055	3.65572	0.0988168	3.40958	0.130817
Aco000051	Pathogen-related protein	AT1G78780.2	sp|P16273|PRPX_HORVU	***-		2.43789	0.53252	-3.55782	0.699645	-4.41471	0	-4.41471	0	-3.37923	1.03548	-2.93993	0.737972	-4.41471	0	-4.41471	0	-1.88126	1.25127	-4.41471	0	-2.62352	0.982019	-3.75259	0.662122	-4.41471	0	-0.817313	0.472932	-3.67784	0.736869	-4.41471	0	-3.50429	0.910425	-4.41471	0	-3.73375	0.680965	-4.41471	0	-4.41471	0	-3.61328	0.801427
Aco000052	Allene oxide synthase 4.2.1.92	AT4G15440.1	Q8L6G2_9BRYO	***-		0.628848	0.847446	-1.75793	1.08463	1.29229	0.417921	2.31418	0.266487	2.42636	0.300064	1.90578	0.280926	1.89684	0.186752	2.158	0.145473	-1.01292	0.410558	-0.911169	0.744465	-2.01331	1.2301	-0.297656	0.630458	-0.219728	0.369885	0.0195095	0.315301	1.6076	0.403047	2.68826	0.377838	2.57127	0.201686	2.1508	0.521538	1.99554	0.290221	1.30908	0.243602	-1.23268	1.67233	-0.629687	0.188801
Aco000054	hypothetical protein	AT3G14760.1	AT3G14760.1	*-*-		-2.30005	1.0907	-1.84753	1.06546	-1.76645	1.33387	-0.661868	0.568749	0.326447	0.117174	-1.05183	0.595376	-1.61313	0.609597	-1.07282	0.77682	-2.13638	0.28783	-0.465583	0.666908	0.630906	0.310734	0.680021	0.374215	0.00714911	0.477055	-2.88578	0.792822	-2.46269	1.06026	-0.11323	0.784986	1.01233	0.450875	-0.731047	0.396599	-0.191	0.292763	-0.269268	0.373046	-0.165505	0.381336	0.734855	0.68765
Aco000055	Zinc finger protein CONSTANS-like protein	AT5G48250.1	sp|Q9LUA9|COL10_ARATH	***-	C2C2-CO-like	1.96072	0.44394	2.57564	0.204451	2.81761	0.15406	3.88341	0.126996	4.90956	0.036787	4.35604	0.169981	4.4351	0.195305	4.23943	0.0472155	2.03967	0.207927	2.41459	0.32059	0.722715	0.26889	1.31082	0.554536	1.65084	0.209779	3.04729	0.260261	3.37311	0.198882	4.6152	0.419701	4.61258	0.0691921	5.20539	0.0611795	4.72357	0.0640121	4.68431	0.250237	3.9715	0.420121	1.42587	0.313226
Aco000056	hypothetical protein	AT3G58660.1	Q6I5Z8_ORYSJ	*-*-		1.8134	0.175569	1.44997	0.0876588	1.73107	0.217029	1.46564	0.143899	1.83496	0.400159	2.11524	0.163965	1.72684	0.321048	1.67493	0.0763286	0.0875281	0.561068	0.137963	0.458677	1.70302	0.162733	1.39199	0.318301	0.843617	0.577698	1.86717	0.0940727	1.85403	0.282037	2.33699	0.348792	1.70362	0.243706	2.3384	0.188548	2.42673	0.0129726	2.49439	0.093463	1.50182	0.594358	0.599762	0.385384
Aco000057	O-methyltransferase family protein	AT4G35160.1	AT4G35160.1	***-		-0.908788	1.76875	-1.28647	1.4062	-3.48473	0.929985	-2.97129	0.721828	-2.36076	1.16135	-0.346025	0.307459	-1.84477	0.371364	-1.0247	0.0591114	3.44515	0.290244	2.29208	0.267208	1.96082	0.0361316	-0.363352	0.946466	0.735803	0.291556	-1.38578	1.52563	-0.258165	2.0906	-1.34767	0.532375	-2.40655	1.1784	-1.02036	0.520472	0.0226551	0.0719498	-1.35199	0.383864	-1.77584	1.34227	0.117271	0.284026
Aco000058	Protein FRA10AC1	AT4G15030.1	sp|Q70Z53|F10C1_HUMAN	*-*-		3.28862	0.235813	2.99472	0.223093	2.84348	0.124348	3.39531	0.188342	3.27082	0.183749	3.23934	0.094722	3.40102	0.129501	3.47494	0.127	2.84101	0.368594	3.18112	0.203412	3.73279	0.238585	3.33291	0.107656	3.03196	0.0250073	3.12591	0.306005	3.44058	0.427904	3.66278	0.188792	3.64873	0.25942	3.69794	0.0392309	3.39768	0.024335	3.03336	0.150255	2.47879	0.343606	2.95232	0.10794
Aco000060	Beta-catenin-like protein	AT3G02710.1	sp|O62703|CTBL1_BOVIN	--*-		-2.30005	1.0907	-1.30313	0.148692	-3.18019	1.23452	0.22031	0.70889	-1.017	0.568831	-0.996272	0.665331	-0.849321	0.535583	-0.977303	0.154906	0.960018	0.226949	0.0190987	0.817853	-3.08593	1.32878	-0.718294	0.453186	1.19566	0.289552	-1.48241	0.643272	1.26143	0.479756	0.0452011	0.484946	0.3035	0.363444	-0.0542887	0.637661	0.0716359	0.395834	-2.91634	0.749913	-4.41471	0	0.387124	0.171939
Aco000061	RNA-binding RRM/RBD/RNP motifs family protein	AT5G19350.2	AT5G19350.1	*-*-		6.70679	0.0871913	6.48609	0.0395779	6.53071	0.0828327	6.26831	0.034322	6.01459	0.0894012	6.10167	0.0488958	6.03879	0.0308498	6.1651	0.0172103	5.71	0.0499488	6.141	0.101461	6.18122	0.104323	6.15555	0.0827758	6.17765	0.0830131	6.485	0.0911745	6.40437	0.0440823	6.00212	0.171917	5.8937	0.120772	6.00296	0.0501188	6.17615	0.0475781	5.90019	0.0869566	6.56128	0.0694701	6.27336	0.0631103
Aco000063	Methionine-tRNA ligase	AT4G13780.1	sp|Q73NT9|SYM_TREDE	***-		7.52247	0.0828559	7.69567	0.0366548	7.50678	0.0413482	7.38139	0.121509	7.01147	0.101413	7.05259	0.0736082	7.05826	0.108376	7.15658	0.0202407	6.58419	0.055332	7.02105	0.10074	7.17146	0.0542593	6.9005	0.05035	6.69356	0.102551	7.5602	0.111363	7.5432	0.0876033	7.34913	0.0840827	6.88146	0.0557075	6.99096	0.0181775	6.93915	0.148609	6.96905	0.044626	7.32629	0.0553915	6.85281	0.028703
Aco000064	Cysteine proteinase inhibitor	AT5G47550.1	sp|Q10J94|CYT8_ORYSJ	***-		1.66	0.546402	1.0366	0.365326	1.10084	0.362831	-0.182468	0.345743	-0.864022	0.275559	0.495053	0.214857	0.131653	0.482717	0.8058	0.144387	3.17622	0.124821	0.997893	0.220465	1.44263	0.469021	-0.268548	0.187255	-0.598858	0.771372	1.74269	0.218805	1.48159	0.343057	1.09994	0.245993	-1.22645	0.49469	0.580838	0.337639	-0.0280479	0.512464	0.102658	0.789641	1.03675	0.307451	-0.395328	0.407439
Aco000066	Bifunctional purine biosynthesis protein PurH	AT2G35040.1	sp|Q71YQ3|PUR9_LISMF	***-		6.01481	0.13753	6.22796	0.065297	5.89986	0.0284221	5.43415	0.0572318	5.58557	0.0968103	5.62161	0.0667869	5.61528	0.0344362	5.57146	0.0402815	5.74424	0.297486	6.28338	0.158669	6.00859	0.0436721	5.63046	0.0521236	5.72853	0.159397	5.93394	0.0925454	5.4477	0.0564653	5.3156	0.0531559	5.19393	0.08029	5.30212	0.0702143	5.24653	0.0658347	5.27414	0.106614	5.75193	0.0805912	5.58431	0.13329
Aco000067	RNA-binding protein 1	AT3G07810.2	AT1G58470.1	*-*-		5.34603	0.175621	5.35595	0.0556168	4.85019	0.113954	4.6246	0.153543	4.43993	0.0329909	5.0908	0.0899903	4.72543	0.182946	5.04441	0.00350831	9.19434	0.212449	6.57798	0.231706	5.94384	0.0398272	6.71877	0.171135	6.88356	0.216169	5.51995	0.0628204	5.29415	0.102242	4.72931	0.14182	4.68708	0.125554	4.42162	0.107573	4.62818	0.0807656	4.55217	0.0525692	4.89134	0.0806663	6.5704	0.268078
Aco000068	Protein yippee-like protein	AT2G40110.2	I1P8G1_ORYGL	***-		-1.40519	1.50519	-0.688503	0.382678	0.0985345	0.567738	-2.23315	1.10474	-0.733504	0.356658	-0.500226	0.168404	-0.0208754	0.157844	-0.353728	0.275994	-0.809323	0.28783	-0.800548	0.502573	-0.453111	0.309812	-0.924192	0.253216	-2.46332	1.08062	-0.044557	0.618477	-1.34698	1.54328	-0.706361	0.612122	-1.89875	1.26118	-1.60198	1.41192	-1.99808	0.509393	-4.41471	0	-0.476361	0.446906	-2.07367	1.18531
Aco000069	WRKY family transcription factor family protein	AT4G26640.2	AT4G26640.2	***-	WRKY	5.88094	0.0481062	6.41138	0.166602	6.10879	0.0688262	5.77962	0.158517	5.74778	0.0228826	5.71304	0.0644853	5.74362	0.0802113	5.8329	0.0606915	6.33093	0.131107	6.55229	0.0822228	6.19893	0.167786	6.21576	0.0921791	6.44084	0.0495379	5.9337	0.176788	6.19559	0.0640139	5.91507	0.205246	5.50196	0.0631363	5.43916	0.0867716	5.61982	0.0204832	5.60531	0.0774253	5.54829	0.151948	6.32945	0.103197
Aco000070	OBERON-like protein	AT5G48160.2	sp|Q84N38|PVIP_NICBE	***-	PHD	7.09332	0.140607	6.75337	0.0283246	6.61466	0.0283054	6.81314	0.0831204	7.03698	0.0142522	6.97248	0.057053	6.78711	0.0835538	6.87398	0.0190555	7.00365	0.0293605	7.01766	0.0300672	6.94983	0.0814762	6.98966	0.0379686	7.19152	0.0423182	6.78228	0.170799	6.87853	0.0201573	6.92537	0.0210439	6.93122	0.045519	6.89168	0.0221444	6.83482	0.0845513	6.9715	0.0142529	6.82031	0.107773	6.94387	0.0476057
Aco000071	CASP-like protein	AT2G35760.1	sp|E4MWF4|CSPL1_THEHA	***-		3.63026	0.165867	2.94933	0.0674775	2.83133	0.0648256	2.74407	0.136502	3.45556	0.0278268	2.48593	0.570324	2.93351	0.0381211	2.80056	0.131392	2.35636	0.155325	3.2825	0.15359	4.12001	0.0596296	3.68831	0.0788961	3.36654	0.355324	3.12321	0.308851	2.73906	0.163854	3.38436	0.218111	4.01927	0.0769825	3.16177	0.00891962	3.30662	0.170815	3.17756	0.104969	3.57904	0.200647	3.75746	0.395944
Aco000072	Esterase/lipase/thioesterase	AT3G47560.1	A2Q1D0_MEDTR	***-		3.54247	0.258039	3.73851	0.142407	3.70348	0.160969	3.54552	0.100223	3.33895	0.213218	3.34397	0.154464	3.36667	0.0824279	3.41591	0.0249223	1.49096	0.0274837	2.91578	0.24035	3.25006	0.125824	3.14766	0.139087	2.10987	0.184372	3.53012	0.190771	2.7847	0.23124	3.11264	0.185798	3.54869	0.257355	3.4828	0.115494	3.47166	0.145266	3.69844	0.12857	4.00122	0.0655243	3.00555	0.0229339
Aco000073	hypothetical protein	AT3G58570.1				0.95862	0.221624	0.722352	0.152141	0.859135	0.0779444	0.0970507	0.943799	1.57976	0.271757	1.02736	0.210622	0.911169	0.0122144	1.30014	0.0568241	-0.809424	0.0841331	0.840181	0.229471	1.22936	0.472125	0.72728	0.184115	0.124389	0.544313	1.22339	0.201734	-1.3234	1.56691	-1.02116	0.403485	-0.193338	0.30283	1.17358	0.243914	0.183081	0.459246	0.978166	0.0332943	1.22308	0.437079	0.518437	0.390388
Aco000075	Major facilitator superfamily protein	AT3G18830.1	AT4G36670.1	*-*-		1.00553	0.437389	0.82471	0.165162	1.37652	0.227273	1.42997	0.432229	1.76125	0.324266	1.55191	0.268526	1.88903	0.278593	1.63973	0.363478	1.43666	0.304194	1.26434	0.465645	1.57904	0.416667	1.42935	0.125778	1.70878	0.103368	0.271078	0.579631	1.44256	0.525173	2.20296	0.268206	1.09627	0.175123	1.65572	0.285259	1.4966	0.232406	1.33608	0.0407763	0.52151	0.0578512	1.45746	0.149148
Aco000080	Major facilitator superfamily protein	AT3G18830.1	AT4G36670.1	***-		-2.70099	1.71372	-1.1055	0.506093	-1.31653	0.302703	-0.649345	0.205505	-0.177081	0.200166	-0.728916	0.109629	0.459157	0.337437	-0.653414	0.3249	-4.41471	0	-4.41471	0	-4.41471	0	-2.33904	0.0501125	-2.8441	0.785314	-2.22533	0.234472	-0.00234103	0.417646	-0.599273	0.156301	-3.50036	0.914355	-0.550278	0.777966	-0.915158	0.740877	-0.549035	0.841233	0.345506	0.614646	-3.61328	0.801427
Aco000081	Splicing factor U2af large subunit B	AT1G60900.1	sp|Q9ZR40|U2A2B_NICPL	***-		7.72678	0.0192148	7.68341	0.0125687	7.73117	0.0549789	7.94008	0.0359591	8.03075	0.0274042	7.60823	0.024819	7.87284	0.0771819	7.74991	0.0423121	7.56519	0.117699	7.70635	0.00468498	7.72034	0.279542	7.67067	0.164223	7.58927	0.110735	7.60349	0.055762	7.83835	0.152069	7.99505	0.0277213	8.08542	0.0706524	7.66125	0.0273912	7.59833	0.18253	7.60993	0.075339	7.33332	0.111275	7.66499	0.0444128
Aco000082	Chaperone DnaJ-domain superfamily protein	AT1G75100.1	AT4G36520.1	*-*-		5.30586	0.328995	5.43355	0.0773548	5.47826	0.0374432	5.65531	0.136073	4.84852	0.0808837	5.06197	0.0261785	5.05363	0.140169	4.99638	0.0682496	4.52083	0.358578	4.62368	0.373525	5.14408	0.173972	4.00611	0.234737	3.64948	0.201991	5.3917	0.0320029	5.07988	0.100411	5.23238	0.0878855	4.8268	0.029401	5.06979	0.0542908	5.1491	0.0863233	5.14832	0.0555376	5.21745	0.264851	3.80316	0.190606
Aco000084	F-box family protein	AT3G12350.1	AT3G12350.1	***-		3.35728	0.233935	3.13172	0.225259	3.3373	0.0433522	3.26274	0.104276	3.37496	0.248509	3.2581	0.100021	3.43144	0.0279292	3.57307	0.0774534	3.24459	0.0455795	2.44689	0.043226	2.77147	0.289831	2.53697	0.0967612	2.58068	0.0556854	3.31704	0.141585	3.85137	0.0948553	3.91672	0.148188	3.34113	0.18083	3.74021	0.0945145	3.55316	0.140416	3.18146	0.35537	3.14286	0.0922991	2.74325	0.0977854
Aco000085	LIM domain-containing protein	AT1G10200.1	sp|Q8BGB5|LIMD2_MOUSE	*-*-	LIM	2.14188	0.610628	1.74817	0.349186	2.06937	0.159638	1.89321	0.41317	3.11836	0.0689224	3.49011	0.178649	3.04316	0.211347	3.38036	0.2989	6.09939	0.199712	5.22759	0.258669	5.20757	0.22765	5.49285	0.250865	5.44716	0.144227	2.99048	0.107392	0.219699	0.55391	2.13038	0.39582	2.92844	0.135612	3.13012	0.235688	3.41944	0.172496	4.13078	0.194864	4.44833	0.125606	5.57781	0.300842
Aco000087	Outer membrane protein porinVoltage-dependent anion channel protein 2 Outer mitochondrial membrane protein porin Voltage-dependent anion channel protein	AT5G67500.1	Q9SPD7_MAIZE	***-		5.62094	0.199312	5.40405	0.0906844	5.4827	0.116271	5.05678	0.130498	4.51393	0.0746576	5.16796	0.114821	4.96316	0.0861345	5.19722	0.0854424	6.37697	0.0228372	5.97229	0.135922	6.31718	0.228064	6.2699	0.144354	6.03307	0.117257	5.62802	0.2073	5.42049	0.0435353	5.43071	0.087912	5.13499	0.0211035	5.24073	0.0318637	5.35808	0.101219	5.37652	0.0759368	5.86219	0.0746914	6.34127	0.0250146
Aco000088	cyclin-related	AT3G19650.1	AT3G19650.1	***-		5.8992	0.230147	5.7001	0.0698526	5.74226	0.0456848	6.25264	0.132528	5.9958	0.0342249	6.21433	0.052106	6.20976	0.0637874	6.24775	0.0419536	5.75984	0.262058	5.57285	0.0687932	5.67059	0.160008	5.78465	0.0490056	5.68547	0.123634	6.12664	0.106585	6.14098	0.173765	6.36796	0.192509	6.23804	0.0608992	6.02976	0.0602784	6.21062	0.0924308	6.35096	0.034724	5.60594	0.0430766	5.70451	0.0529789
Aco000089	hypothetical protein	AT1G48120.1				0.288928	0.535712	0.807456	0.134788	0.68894	0.151413	-0.377555	0.504308	-0.824001	0.7399	-0.354086	0.622341	0.71868	0.506608	-0.619742	0.149694	-0.314547	0.628585	0.121691	0.0679957	-0.0285934	0.114529	0.421492	0.173468	-0.84464	0.659762	-0.425022	0.0494948	-0.386778	0.420155	-1.2331	1.60083	-0.122662	0.254612	-0.34373	0.299238	-1.05303	0.334018	-1.34351	0.48721	-1.77584	1.34227	0.285618	0.133371
Aco000090	Activating signal cointegrator 1 complex subunit	AT1G27752.1	sp|Q9H1I8|ASCC2_HUMAN	*-*-		6.08814	0.0932568	6.18284	0.0289018	6.21839	0.0448562	6.49347	0.0104261	6.44074	0.0227502	6.32334	0.0426743	6.34238	0.0603209	6.39809	0.0381588	5.47953	0.178944	5.71362	0.0582905	5.76875	0.270125	5.96538	0.132482	5.83224	0.0287921	6.14141	0.0629321	5.88621	0.109797	6.01271	0.0510058	6.21273	0.0214392	6.03811	0.106697	5.98447	0.061538	6.07618	0.0441405	6.00516	0.0467715	5.86402	0.0678264
Aco000091	hypothetical protein	AT4G37608.1	AT4G37608.1	***-		2.10898	0.201576	2.88339	0.0726733	3.20508	0.119863	2.98808	0.17421	2.7455	0.187248	2.66574	0.161866	2.52846	0.0810944	2.50061	0.171561	2.07049	0.167731	2.57226	0.20921	2.77112	0.157439	2.29553	0.0952844	2.107	0.249298	2.90887	0.0770352	2.83978	0.0849818	2.5793	0.159871	2.1441	0.124644	2.36691	0.267023	2.50879	0.100174	2.3949	0.11609	2.2588	0.417105	2.47129	0.0453903
Aco000092	Zinc finger protein-like-like protein	AT2G14835.2	sp|Q9N4Y9|ZFPL1_CAEEL	*-*-	C2H2	5.2274	0.207542	5.358	0.063553	5.35444	0.0528987	5.07191	0.127047	5.22095	0.112101	5.2143	0.0666466	5.25076	0.0675409	5.36375	0.0194093	6.25903	0.0689564	5.88702	0.0698776	5.9611	0.108434	6.1161	0.0369745	6.03738	0.0492674	5.29471	0.0891138	4.94675	0.107104	4.8007	0.0927029	4.82468	0.0572058	4.76218	0.121302	4.89775	0.112936	4.54465	0.189589	5.34718	0.0699332	6.25132	0.0284046
Aco000093	Zinc finger protein-like-like protein	AT2G14835.2	sp|Q9N4Y9|ZFPL1_CAEEL	*-*-	C2H2	2.66824	0.638243	2.15858	0.783656	2.43169	0.818073	2.29865	0.790648	2.6715	0.48409	3.49095	0.108525	2.56493	0.263642	2.84831	0.264373	4.03471	0.210064	3.54578	0.432634	3.87	0.284534	3.85067	0.297878	3.87879	0.284278	2.84797	0.380364	2.19495	0.134188	2.9489	0.157336	2.95372	0.153779	2.50881	0.22531	2.86239	0.118975	2.84466	0.437802	2.3756	0.450877	4.34928	0.13383
Aco000094	Mitotic checkpoint protein BUB3.2	AT1G49910.1	sp|Q9C701|BUB32_ARATH	***-	WD40-like	-2.30005	1.0907	-2.03011	0.975529	-0.225003	0.270422	-0.943869	0.738559	-0.681374	0.381903	0.0258664	0.417808	0.34272	0.212233	0.0516989	0.204913	-0.936161	0.239354	-3.12259	1.29213	-0.469404	0.454095	0.650092	0.483621	1.06067	0.323076	-3.11096	1.30375	-1.7599	1.37251	-1.19139	0.471433	-0.749012	0.504466	-1.22765	0.68993	-0.699537	0.312353	-1.21344	0.598752	-0.951039	1.78212	0.279688	0.102569
Aco000095	Peroxisomal membrane 22 kDa Mpv17/PMP22 family protein	AT4G33905.1	AT4G33905.1	***-		6.18363	0.0736659	6.10562	0.0244307	6.47047	0.084341	6.5058	0.250547	6.14746	0.0685067	6.03447	0.0530557	6.07642	0.0860649	6.0615	0.0914827	4.77164	0.0692693	5.20851	0.0629416	5.51454	0.11995	5.06607	0.0737391	4.87587	0.119827	6.23213	0.096899	6.70397	0.186409	6.41257	0.0517399	5.86822	0.15832	6.14982	0.0236696	6.15662	0.112574	6.00286	0.150825	5.89569	0.146014	5.14619	0.0531193
Aco000097	Divalent metal cation transporter MntH	AT1G47240.1	sp|Q8ZSB0|MNTH_NOSS1	***-		5.76223	0.159005	5.73041	0.0638223	6.43231	0.0343539	5.55707	0.0496845	4.96337	0.0316476	5.19189	0.0854695	5.05952	0.0123116	5.18808	0.0508114	4.43209	0.144042	4.69308	0.13524	5.16539	0.0560043	5.03808	0.0781499	5.0084	0.0604867	5.40748	0.165386	5.42567	0.123183	5.18704	0.214949	4.75171	0.0642255	4.98193	0.0448495	5.04524	0.150733	4.90882	0.0792113	5.78936	0.122129	4.88553	0.0358127
Aco000100	hypothetical protein	AT5G61340.1	AT5G61340.1	***-		-4.41471	0	-4.41471	0	-4.41471	0	-4.41471	0	-3.65973	0.754976	-3.41311	1.0016	-3.77345	0.64126	-3.75604	0.658667	2.00431	0.247296	-0.262976	1.00447	-2.50161	1.06661	-3.48412	0.930588	-1.85243	0.332995	-3.11112	0.651967	-3.09619	1.31852	-4.41471	0	-4.41471	0	-4.41471	0	-4.41471	0	-3.64645	0.768258	-4.41471	0	-2.39025	1.20966
Aco000101	Protein of unknown function DUF1336	AT3G29180.2	AT3G29180.1	***-		4.16705	0.201024	4.70695	0.0712301	4.60214	0.0839422	4.87657	0.197843	4.27938	0.150383	4.67918	0.142609	4.66654	0.0532553	4.7835	0.0502476	4.64036	0.0188651	4.64109	0.0917065	4.60573	0.159806	4.62744	0.100414	4.75108	0.0760013	4.79238	0.255746	4.89929	0.0457363	4.71546	0.155712	4.32794	0.0674207	4.43959	0.149258	4.62406	0.0858759	4.56434	0.125253	4.53165	0.195631	4.39238	0.0661681
Aco000102	hypothetical protein	AT5G11070.1				2.1906	0.334881	1.60376	0.261427	2.34959	0.188272	2.73569	0.144464	2.37762	0.114906	1.99828	0.358448	2.86127	0.0568539	2.90269	0.076394	2.07226	0.0632961	2.23592	0.237131	2.43186	0.112182	1.862	0.124878	1.73965	0.192546	2.69539	0.169725	3.05403	0.140092	3.47915	0.043639	2.4717	0.00692033	2.52267	0.421772	3.21997	0.116871	2.85805	0.090806	0.53491	0.79375	2.72044	0.06045
Aco000103	ubiquitin conjugation factor E4	AT5G15400.1	M8C0N4_AEGTA	*-*-		7.0467	0.191256	7.75985	0.038396	7.56965	0.072948	7.63021	0.0303303	7.61086	0.0887858	7.3986	0.0246228	7.71989	0.0454162	7.50496	0.0626275	7.35776	0.101981	7.48536	0.0909874	7.16342	0.264567	7.27837	0.0581295	7.36511	0.138556	7.22235	0.0497843	7.24419	0.127997	7.37628	0.0133349	7.43672	0.0206389	7.31214	0.0116232	7.17534	0.160192	7.1705	0.0491674	7.23935	0.115903	7.2284	0.158543
Aco000104	Chaperone protein ClpB	AT5G15450.1	sp|Q8YM56|CLPB2_NOSS1	***-		4.87838	0.154864	4.64441	0.0410453	4.95776	0.134941	5.52411	0.115869	5.52456	0.111153	5.19003	0.0797986	5.14215	0.120341	4.99059	0.0863006	4.87407	0.0971003	4.53358	0.107086	4.50915	0.0802219	5.08534	0.0612698	4.87167	0.0709734	4.61729	0.230513	4.31659	0.255233	5.17941	0.0486724	5.52368	0.0629425	5.0511	0.07378	4.54413	0.129162	4.7548	0.113433	4.69949	0.174121	4.6675	0.0710205
Aco000105	Leucine-rich repeat receptor-like protein kinasefamily protein	AT5G61240.1	AT4G08850.2	*-*-		5.45022	0.170035	5.60119	0.0979258	5.43044	0.00522694	5.52024	0.108068	5.48231	0.0326612	5.76102	0.0859408	5.821	0.0718258	6.05149	0.0680789	6.81916	0.0163225	6.72716	0.100032	6.52672	0.09711	6.61679	0.047538	6.80332	0.106083	5.84247	0.0286024	5.86406	0.0519444	5.57595	0.0805093	5.77248	0.0415661	5.79613	0.109957	6.09035	0.059865	6.21162	0.0811145	5.92358	0.0676607	6.79402	0.0232822
Aco000106	Leucine-rich repeat-containing protein	AT5G07910.1	sp|Q80VQ1|LRRC1_MOUSE	*-*-	C2H2	4.67349	0.104505	4.24616	0.044397	4.59705	0.122065	4.5378	0.0373183	4.32537	0.0853628	4.26214	0.225966	4.28717	0.103561	4.20845	0.0673235	4.75807	0.176331	3.83533	0.160447	4.21247	0.0772085	4.1	0.0430738	3.96203	0.0969707	4.60034	0.0954285	4.18734	0.120179	4.33752	0.0745498	4.03902	0.0615629	4.23033	0.142661	4.03294	0.0761994	4.24224	0.137613	4.09758	0.0468016	4.13275	0.0236142
Aco000108	TPX2 targeting protein for Xklp2 protein family	AT5G15510.1	AT5G15510.1	***-		5.71343	0.197623	4.8647	0.0921563	5.40099	0.12151	6.02883	0.0384557	6.11606	0.0769625	5.69534	0.105824	5.67588	0.121981	5.70454	0.098381	2.74613	0.185441	4.34082	0.383276	4.64456	0.078272	4.82572	0.136168	4.38215	0.27076	5.835	0.333898	5.62683	0.0449315	6.03197	0.190679	6.4292	0.0705007	6.64732	0.15959	6.26915	0.0448082	6.43097	0.0603263	5.80304	0.0297342	4.79937	0.0409647
Aco000109	40S ribosomal protein S19	AT5G61170.1	B6T3G4_MAIZE	***-		7.85527	0.10949	7.43952	0.0399992	7.4389	0.0866882	6.80417	0.0925302	6.68275	0.0721745	7.09819	0.0311972	6.98336	0.0590509	7.23531	0.0739458	7.50334	0.130704	7.66134	0.0893946	8.24658	0.238617	7.64337	0.118995	7.24507	0.16163	7.81731	0.0865771	7.58775	0.112324	7.37435	0.0320857	7.17143	0.0801632	7.22907	0.0205505	7.37506	0.119575	7.23451	0.080199	7.68169	0.106339	7.72156	0.0815349
Aco000110	Carbohydrate-binding X8 domain superfamily protein	AT1G18650.1	AT4G13600.1	*-*-		4.10907	0.0368867	3.87462	0.211888	4.54033	0.188894	3.49878	0.169602	3.7192	0.0186053	3.53165	0.119913	4.13152	0.134763	4.31995	0.124599	5.07429	0.0826448	5.76027	0.143903	6.88206	0.0435377	4.64965	0.0706265	4.49482	0.0869341	4.68172	0.171892	4.78048	0.277322	4.55834	0.126735	4.42832	0.06737	3.79072	0.172425	4.17698	0.164119	4.49054	0.0886572	4.47868	0.0923405	6.7205	0.0618091
Aco000111	Erlin-2	AT2G03510.1	sp|Q1RMU4|ERLN2_BOVIN	***-		6.15984	0.0519402	6.07045	0.00276784	6.08066	0.0838195	5.93151	0.160883	5.54416	0.0213629	5.63538	0.0543039	5.62082	0.0534077	5.63484	0.0426178	5.39526	0.111917	5.53137	0.0376957	5.85464	0.00909088	5.3597	0.0433615	5.18797	0.0289824	5.87398	0.120692	6.03073	0.0953503	5.9584	0.0686671	6.04207	0.0903294	5.74685	0.0121638	5.83542	0.056155	5.81167	0.128581	5.83439	0.0794154	5.37447	0.028842
Aco000112	ureide permease 2	AT2G03530.2	AT2G03530.1	***-		-2.21916	1.11136	-2.75998	1.35108	-3.18748	1.22723	-0.495199	0.359568	-2.07356	1.21191	-0.416037	0.274699	-2.01363	0.250277	-1.75625	0.405729	-4.41471	0	-3.51587	0.898842	-2.62766	0.964337	-3.05895	0.678429	-2.56045	0.958106	-0.972755	0.499219	-1.96392	1.27832	-0.580454	0.57166	-4.41471	0	-3.53284	0.881875	-2.71039	0.871314	-3.64645	0.768258	-4.41471	0	-2.81788	0.815211
Aco000113	3-phosphoserine phosphatase	AT1G18640.2	AT1G18640.2	***-		3.62535	0.146319	3.5785	0.179188	3.61302	0.0740896	3.32993	0.248896	3.18424	0.14392	2.91748	0.115573	3.33066	0.09048	3.0604	0.0953228	4.17281	0.174224	4.29221	0.0851392	4.46339	0.102409	4.32201	0.0487718	4.08181	0.0764533	3.593	0.328084	2.5548	0.171772	2.71913	0.174419	2.35119	0.226386	2.58645	0.149176	2.42032	0.0675951	2.76246	0.249934	3.31042	0.30966	4.32324	0.105278
Aco000114	Nuclear transport factor 2 NTF2 family protein with RNA binding RRM-RBD-RNP motifs domain	AT5G60980.2	AT5G60980.2	***-		6.6366	0.0356994	6.48195	0.0234274	6.35247	0.0804673	6.45241	0.056264	6.65779	0.0799483	6.58315	0.0316505	6.55155	0.0602206	6.37552	0.0339067	4.96822	0.171339	5.36865	0.0791755	5.50563	0.0534408	5.65365	0.0682456	5.4564	0.0293961	6.34929	0.154078	6.709	0.151825	7.06656	0.0680886	6.99991	0.0349033	6.82788	0.0707761	6.80937	0.0961274	6.82174	0.0658976	6.72463	0.0471933	5.67873	0.0976127
Aco000115	SPIRAL1-like1	AT1G26355.1	AT1G26355.1	*-*-		6.98545	0.198767	6.67273	0.0103713	7.24188	0.0240095	6.58291	0.186565	6.79999	0.0446998	6.65005	0.173502	6.89703	0.0971685	7.01528	0.0632503	7.78764	0.0619448	7.45132	0.0864714	7.39202	0.136663	7.12176	0.0512419	7.44733	0.0638824	6.60487	0.212134	6.32638	0.17004	6.10569	0.0645515	5.95879	0.0748412	6.13405	0.0783892	6.03902	0.170512	5.95471	0.133579	6.26223	0.0989525	7.27735	0.069544
Aco000118	hypothetical protein	AT1G74160.1	AT1G74160.1	***-		5.06248	0.152973	4.4293	0.13172	4.42531	0.0322178	4.43419	0.152446	4.83442	0.0488416	4.51678	0.0362337	4.65434	0.109095	4.38691	0.00945742	5.37852	0.126467	4.99096	0.139643	6.828	0.402502	6.18534	0.0909814	5.02413	0.217071	4.63467	0.259159	3.85095	0.101664	4.54727	0.208728	5.91879	0.0611053	4.88458	0.135414	4.24147	0.0577209	4.70736	0.176625	4.89304	0.128386	6.52437	0.118444
Aco000119	PI-PLC X domain-containing protein	AT1G13680.1	sp|Q93XX5|Y5713_ARATH	***-		-2.21207	1.15378	-4.41471	0	-3.1835	1.23122	-4.41471	0	-3.64984	0.764872	-3.66042	0.754289	-4.41471	0	-4.41471	0	0.501164	0.307216	-0.485846	0.619851	0.158312	0.443031	-1.62646	0.335415	-3.03622	1.37849	-3.21035	1.20436	-3.57794	0.836774	-3.5042	0.910506	-4.41471	0	-3.79488	0.619836	-3.46262	0.952092	-3.10426	1.31045	-4.41471	0	0.896276	0.257613
Aco000120	Pentatricopeptide repeat PPR superfamily protein	AT2G15630.1	AT2G15630.1	***-		2.73797	0.207833	2.74095	0.0948805	3.09942	0.123127	3.56265	0.0311688	3.49534	0.0924984	3.24992	0.0955854	3.33844	0.139686	3.40885	0.0591746	2.50675	0.118192	2.60108	0.208111	3.07257	0.0990951	2.47087	0.0874969	2.49825	0.334156	3.13254	0.186457	3.64075	0.124444	3.93502	0.138014	3.64799	0.0885228	3.65042	0.0176188	3.47483	0.0831675	3.44403	0.175409	3.07541	0.122352	2.63793	0.0729518
Aco000121	hypothetical protein	AT5G55610.1	AT5G55610.1	***-		6.22818	0.172412	6.1082	0.0672009	6.10078	0.106453	5.96417	0.0718308	5.62763	0.0620538	6.01654	0.0835856	5.96179	0.0498383	6.00769	0.0402938	6.38473	0.0385473	6.17574	0.03838	6.25021	0.157128	6.21979	0.0896346	6.13255	0.0487217	6.42497	0.0503109	5.95759	0.0635369	5.87248	0.0855465	5.42873	0.0512085	5.7198	0.0584166	5.9581	0.018506	5.96019	0.0555959	6.24092	0.106259	6.31476	0.0106231
Aco000122	hypothetical protein	AT2G04480.1	AT2G04480.1	--*-		-0.204101	0.449407	-0.208002	0.0941426	0.909164	0.202966	0.551436	0.289216	1.04679	0.124579	0.607317	0.223548	0.359865	0.162281	0.642313	0.259585	-3.28478	1.38388	-0.495966	0.479284	-0.702118	0.317176	-0.621786	0.388935	-2.05943	1.22532	0.584552	0.21578	0.191471	0.485743	1.37022	0.838006	1.82499	0.183575	1.46976	0.17927	1.18475	0.340767	1.38574	0.292314	-1.46377	1.47566	-0.549099	0.358205
Aco000123	Adenine nucleotide alpha hydrolases-like superfamily protein	AT1G69080.1	AT1G69080.1	*-*-		-1.07998	1.66993	0.166674	0.291709	-0.198403	0.816486	-0.123494	0.302882	0.860564	0.227588	0.628913	0.31968	0.463079	0.12319	0.853639	0.142215	2.95493	0.0559771	3.01309	0.128449	3.58689	0.350413	3.44139	0.264497	3.36555	0.149241	1.14867	0.480524	-0.771079	0.454553	0.639524	0.0498086	0.956611	0.645759	0.61806	0.318919	0.270314	0.132883	1.21104	0.479683	0.578948	0.568229	4.08171	0.110235
Aco000124	E3 ubiquitin-protein ligase BRE1-like protein	AT1G55250.1	sp|A2ZAC2|BRE1B_ORYSI	***-	C2H2	6.63816	0.118183	7.05629	0.052524	6.95001	0.0227145	6.93967	0.117701	7.12956	0.0146546	7.017	0.0568598	7.16657	0.0975299	7.04541	0.04866	6.87762	0.0373799	6.97684	0.0189755	6.57391	0.339898	7.0114	0.117039	6.94519	0.179855	6.77152	0.077909	6.38337	0.126403	6.54951	0.0784758	6.88355	0.0999525	6.67599	0.0855994	6.51685	0.22311	6.60189	0.0576266	6.67027	0.134015	6.79094	0.0848827
Aco000125	GPI mannosyltransferase	AT1G11880.1	sp|Q7TPN3|PIGV_MOUSE	***-		4.30272	0.170724	4.60396	0.0157736	4.86593	0.0757766	4.61037	0.0765267	4.71295	0.0536864	4.46278	0.0660517	4.63572	0.0533118	4.80519	0.0651458	3.9659	0.196231	4.11168	0.161305	4.43917	0.0954329	4.39387	0.0351837	4.19346	0.0391824	4.47779	0.0399035	4.31262	0.146098	4.36298	0.16198	3.88265	0.183993	4.24218	0.0464502	3.96789	0.0721185	4.0237	0.0780559	4.58523	0.0416417	4.61127	0.0465634
Aco000128	probable small nuclear ribonucleoprotein G	AT2G23930.1	AT2G23930.1	***-		5.53591	0.0980891	5.2421	0.0339024	5.75474	0.097636	5.85188	0.0880407	5.34586	0.0520651	5.509	0.035988	5.29066	0.124146	5.50474	0.0718304	4.86631	0.00779265	5.03744	0.0881673	5.6236	0.268443	5.16853	0.105739	5.04636	0.0849538	5.50215	0.269346	6.14263	0.0478692	5.83477	0.1529	5.87084	0.0723019	5.6638	0.154477	5.65853	0.115739	5.60671	0.0522332	5.55054	0.210735	5.17791	0.175515
Aco000129	Chaperone DnaJ-domain superfamily protein	AT5G21430.1	AT5G21430.1	***-		0.948696	0.145153	1.42926	0.171417	1.12924	0.0573127	1.4153	0.534533	2.35656	0.064002	2.2549	0.158076	2.2777	0.167843	2.27585	0.0806323	2.47638	0.383505	1.97566	0.543976	2.62771	0.377078	2.72673	0.103236	2.3372	0.118635	2.08851	0.126959	1.07612	0.282308	1.61304	0.196835	1.70136	0.240134	1.69824	0.432981	1.71603	0.310692	2.27722	0.139401	1.74144	0.415657	2.36924	0.0628245
Aco000130	uncharacterized protein	AT3G14980.1	D7STW2_VITVI	***-	CCHC(Zn)	4.94214	0.197844	5.31239	0.0670158	5.18698	0.0929497	5.10287	0.0730722	5.23666	0.0517201	4.94734	0.0791812	5.12592	0.046029	5.16662	0.073197	5.38836	0.0619268	5.41346	0.108944	5.28324	0.360473	5.22467	0.155426	5.04879	0.169943	4.81187	0.0588483	4.91136	0.201117	5.01415	0.133375	5.25158	0.187101	5.01702	0.0638748	4.84078	0.0974459	4.94227	0.0813459	4.52362	0.225625	5.00325	0.0833695
Aco000131	ELF4-like 4	AT1G17455.2	AT1G17455.1	***-		2.92181	0.0312711	1.94884	0.585149	2.3473	0.18366	2.32967	0.324773	2.80474	0.0968554	3.02077	0.218433	2.61588	0.300349	2.88168	0.155913	4.46764	0.155267	4.17378	0.0892424	4.20371	0.227256	4.3264	0.122422	4.3503	0.0518546	3.06701	0.215005	2.16286	0.408042	2.32824	0.0764858	2.20413	0.123259	2.34182	0.210839	2.01087	0.534191	2.27121	0.0875149	2.83601	0.0694849	4.53841	0.208539
Aco000132	F-box/LRR-repeat protein	AT4G33210.1	sp|Q9SMY8|FBL15_ARATH	***-		4.7214	0.30973	4.9544	0.0503481	5.06526	0.0527908	4.94804	0.0627462	4.94439	0.0621982	4.58176	0.124171	4.84742	0.184485	4.49557	0.141004	4.76873	0.0679665	4.85479	0.0829788	5.02385	0.157005	5.11743	0.102913	4.91111	0.0538395	4.75095	0.152451	4.27866	0.01205	4.42739	0.122132	4.96453	0.0631306	4.60285	0.113683	4.08235	0.31595	4.34016	0.0789214	5.17056	0.0814424	4.99999	0.119318
Aco000133	MOB kinase activator-like protein	AT5G45550.1	sp|Q8GYX0|MOB1_ARATH	***-		0.942087	0.433734	0.858605	0.291353	1.1779	0.331471	0.909291	0.255702	1.26662	0.18559	1.12373	0.0692027	0.892592	0.315394	1.0218	0.242485	3.29238	0.234873	2.09947	0.0221813	2.34849	0.341099	2.71695	0.345561	2.95749	0.17813	1.1013	0.449961	0.397377	0.472035	0.452938	1.07085	1.64315	0.210948	1.64928	0.0443618	1.38847	0.226444	1.58104	0.264226	1.44442	0.467309	2.61195	0.409809
Aco000134	stress enhanced protein 1	AT4G34190.1	AT4G34190.1	***-		2.55567	0.0626166	2.13046	0.215869	2.92747	0.257943	2.67113	0.168928	3.06708	0.149909	3.35693	0.0689401	3.11006	0.1143	3.00402	0.0978938	2.16246	0.113675	2.71021	0.219823	3.11305	0.136132	3.19159	0.079842	2.83264	0.230073	3.17563	0.174592	2.7454	0.26412	3.38572	0.154272	3.66127	0.00949898	3.37277	0.240126	3.5286	0.285736	3.51729	0.235275	3.42648	0.216879	3.16226	0.36146
Aco000135	Pentatricopeptide repeat-containing protein	AT3G12770.1	sp|Q9LTV8|PP224_ARATH	***-		0.428752	0.352009	-1.97057	1.03605	-0.304132	0.411988	-0.715065	0.504174	-0.862303	0.309216	-0.903506	0.264484	-1.18704	0.355253	-1.19712	0.187015	-0.804931	0.450718	-0.93402	0.375763	-0.557991	0.641318	-2.06619	0.279983	-0.89241	0.314701	-2.02971	1.27706	0.159613	0.376728	-1.3044	1.55956	0.84332	0.319616	-0.0434495	0.655859	-1.9078	0.369065	-1.06597	0.264436	0.156183	0.541018	-0.583156	0.166468
Aco000136	alpha/beta-Hydrolases superfamily protein	AT1G17430.1	AT1G17430.1	***-		1.96436	0.325877	3.63039	0.0611122	3.5092	0.0775553	3.95546	0.00488378	4.20262	0.158201	4.99327	0.209228	5.24191	0.264988	5.84623	0.145329	4.25836	0.101819	3.71064	0.158283	3.12981	0.161305	3.54166	0.118978	3.97923	0.0674935	3.36896	0.168156	4.45703	0.411124	4.66057	0.132514	2.88189	0.215425	5.19032	0.281029	6.07241	0.067549	5.83677	0.073189	4.46992	0.303789	3.70697	0.0798243
Aco000137	CTC-interacting domain 7	AT2G26280.1	AT2G26280.1	***-		7.79947	0.0256398	8.00041	0.0465287	7.95741	0.0437542	7.91491	0.0923465	7.70471	0.0399928	7.91125	0.0365729	7.88058	0.0374291	7.93557	0.0439125	8.02289	0.10177	7.70118	0.110371	7.55552	0.0984216	7.73676	0.107537	7.82631	0.110775	7.98498	0.0753575	7.868	0.0533968	7.62255	0.00666741	7.63285	0.023591	7.51028	0.0369725	7.71475	0.0397787	7.53468	0.0187149	7.33644	0.0885069	7.72035	0.0499295
Aco000138	Protein of unknown function DUF300	AT1G23070.1	AT1G23070.1	***-		4.19864	0.181904	3.07517	0.10198	3.67119	0.212695	2.98946	0.0776597	2.4123	0.145026	2.04893	0.423632	2.58825	0.325265	2.61477	0.0593873	-0.930039	0.51207	-0.373087	0.394379	2.10981	0.258652	0.997921	0.311427	0.218645	0.612343	3.50762	0.162243	3.26451	0.236825	2.38847	0.355241	2.28243	0.385969	1.9077	0.197947	1.79052	0.279219	1.51465	0.241737	0.156183	0.541018	0.847862	0.458506
Aco000139	Chitobiosyldiphosphodolichol beta-mannosyltransferase	AT1G16570.1	sp|Q921Q3|ALG1_MOUSE	***-		4.82221	0.23547	5.15554	0.076767	5.00752	0.0891184	4.93644	0.101258	4.75939	0.00418	4.78147	0.124529	4.89292	0.0177567	4.71062	0.0710949	5.16043	0.0507108	5.0381	0.0806212	5.26812	0.213193	5.44008	0.0692228	5.19759	0.154688	4.77196	0.255277	4.19437	0.144247	4.08307	0.187079	4.58588	0.139887	4.10417	0.0567317	4.26483	0.236011	4.35716	0.0305706	5.15654	0.0714055	5.35397	0.0279027
Aco000140	RNA binding	AT1G17370.2	AT2G43410.2	*-*-		8.29109	0.33222	7.92017	0.0396281	8.32037	0.0232898	8.46584	0.0890877	8.54713	0.053215	8.32566	0.0902233	8.22597	0.108072	8.22087	0.0662836	7.1616	0.0610513	7.24635	0.0407385	7.47171	0.0607294	7.6131	0.0483127	7.62745	0.0609937	7.90546	0.121423	8.25366	0.103687	8.13691	0.0969786	8.26394	0.0629192	8.06737	0.0590585	8.10345	0.0503412	8.10974	0.0620292	8.26646	0.0279636	7.60773	0.0408119
Aco000141	receptor-like kinase 1	AT3G42880.1	AT1G48480.1	*-*-		0.49347	0.686787	0.404461	0.364409	1.02857	0.378266	2.25155	0.329209	2.4475	0.203937	1.95828	0.187929	2.34117	0.170241	2.10048	0.344403	-1.64625	1.5391	0.830126	0.133828	1.04606	0.0603067	0.643207	0.430283	0.864587	0.610884	0.971982	0.466255	2.15294	0.99936	3.35135	0.0826318	3.04281	0.235245	3.30224	0.2268	2.65156	0.17512	2.84707	0.249164	0.919982	0.408011	1.10505	0.28054
Aco000142	Transducin/WD40 repeat-like superfamily protein	AT3G54190.1	AT3G54190.1	***-	WD40-like	4.89932	0.147997	5.25744	0.067191	5.19755	0.0642521	5.1327	0.0757493	5.11198	0.00666712	5.16663	0.0708435	5.14389	0.023404	5.20371	0.0376863	4.91839	0.0824678	5.24179	0.0671669	5.17193	0.0810169	5.31055	0.0677486	5.38663	0.0254901	5.04967	0.048077	4.88339	0.0160201	5.06757	0.016969	4.81868	0.103588	4.88047	0.141677	5.11165	0.0830985	5.0603	0.0893761	5.31434	0.163351	5.18348	0.0526069
Aco000143	40s ribosomal protein SA B	AT3G04770.2	AT3G04770.2	***-		8.68505	0.27046	8.54811	0.0385037	8.44864	0.102007	7.97929	0.104017	7.89133	0.0383235	8.33428	0.0551756	8.05602	0.0243744	8.32866	0.122659	8.34893	0.0335667	8.65263	0.10542	9.26566	0.377678	8.68254	0.174638	8.30031	0.154441	9.03128	0.109969	8.76524	0.146735	8.5114	0.0565111	8.16729	0.111571	8.32645	0.0274859	8.59006	0.145088	8.60161	0.0621882	9.09463	0.124974	8.76318	0.12201
Aco000144	Mitochondrial inner membrane protease subunit	AT1G53530.1	sp|Q9CQU8|IMP1L_MOUSE	***-		5.2511	0.300904	5.25376	0.0162362	5.50802	0.0995163	5.3029	0.192661	5.41121	0.036539	5.16217	0.0226089	5.16994	0.0776786	5.23293	0.0302484	4.30923	0.0264162	4.4137	0.172536	4.30775	0.139022	4.46576	0.0982234	4.41754	0.115941	5.2144	0.0966378	5.52267	0.0918708	5.61557	0.117142	5.71615	0.163065	5.62705	0.0700854	5.52815	0.0267826	5.25125	0.0246811	5.47317	0.100494	4.66011	0.0687796
Aco000145	hypothetical protein	AT3G63390.1	AT3G63390.1	***-		5.45087	0.322376	4.93971	0.0144244	5.47203	0.0523491	4.97537	0.0753091	4.34288	0.0513515	4.90158	0.142428	4.85487	0.081621	4.82306	0.138115	3.7588	0.0189889	4.71441	0.272246	5.73282	0.239388	4.25886	0.123096	3.59712	0.252538	5.4985	0.0809228	5.79836	0.320649	5.2571	0.0417433	3.87226	0.201768	4.61301	0.141923	5.04001	0.158869	4.86867	0.0426841	4.52053	0.278649	4.47181	0.222152
Aco000146	phosphatidylinositol-4-phosphate 5-kinase familyprotein	AT3G14270.1	AT3G14270.1	***-	PHD	1.46237	0.65432	2.20318	0.217365	1.73938	0.604775	2.52028	0.0181852	2.21513	0.161953	2.31445	0.135008	1.82727	0.0368507	1.94423	0.11823	4.08345	0.226183	2.87041	0.113002	2.32394	0.286885	2.95039	0.0652928	3.56843	0.0326694	2.35129	0.120367	2.30933	0.30975	1.60444	0.133048	2.01736	0.109441	1.90246	0.238455	2.137	0.193965	1.44933	0.377404	1.48844	0.549835	2.79437	0.105336
Aco000148	Remorin family protein	AT1G53860.1	AT1G53860.1	***-		1.82223	0.20588	2.57817	0.126484	3.18905	0.19245	3.458	0.0973095	4.55883	0.0523082	3.6922	0.224585	3.85763	0.186619	3.56077	0.171036	-0.643504	0.0486821	3.33163	0.143373	2.47057	0.211102	2.96	0.178522	3.07336	0.284414	2.1547	0.0724489	2.33746	0.270503	3.50872	0.188821	4.96738	0.0887337	4.16089	0.184566	3.86396	0.0853995	4.21981	0.11801	3.92631	0.319911	2.88285	0.209318
Aco000149	DNA repair Rad51 family protein	AT5G20850.1	AT3G22880.1	***-		3.28212	0.170693	3.32812	0.0770909	3.88856	0.0980857	3.3422	0.034862	3.57638	0.0992716	3.05896	0.0508499	3.29807	0.0431182	3.20109	0.100908	-1.63216	0.90538	2.49976	0.342202	2.70854	0.314488	2.82638	0.35289	1.61195	0.533492	4.01449	0.261749	2.81343	0.253309	2.90981	0.158216	3.21145	0.154548	3.2484	0.289057	3.03126	0.194906	3.38667	0.132637	3.85248	0.255357	3.14788	0.218855
Aco000150	Proteasome subunit alpha type-5	AT1G53850.2	sp|Q9M4T8|PSA5_SOYBN	***-		8.01557	0.136395	7.52278	0.082607	8.18188	0.088237	8.01827	0.102728	8.19649	0.055027	8.16518	0.0647112	8.0078	0.0814515	8.16886	0.0202974	7.40741	0.0505708	7.47782	0.0668117	7.86938	0.126012	7.7869	0.0847613	7.66587	0.0593603	8.04646	0.0841578	7.17163	0.133802	7.18262	0.0345238	7.22012	0.127792	7.36256	0.0641189	7.35463	0.170765	7.56154	0.0912722	8.09539	0.122893	7.68419	0.177186
Aco000151	GRF1-interacting factor 3	AT4G00850.1	AT4G00850.1	***-	SSXT	5.67378	0.066843	5.4272	0.0500973	5.53332	0.0554113	6.09806	0.1184	6.0959	0.0280169	6.10042	0.0685318	5.89107	0.0740984	5.85867	0.0941787	4.87681	0.0430866	5.14719	0.0955714	5.46473	0.123111	5.2935	0.0316063	5.03556	0.061999	5.87558	0.0539706	6.0406	0.168839	6.15848	0.109085	6.31808	0.11323	6.10121	0.0988067	6.14073	0.0464466	6.25769	0.0373888	5.53979	0.0237752	5.4751	0.0216657
Aco000152	DNA-directed RNA polymerase I subunit rpa49	AT3G13940.1	sp|O14086|RPA49_SCHPO	***-		6.19228	0.0870562	5.84227	0.056201	5.81473	0.085362	6.01083	0.109866	5.64385	0.115024	6.08094	0.112488	5.7885	0.0456019	6.02062	0.0828519	5.53309	0.0511122	5.61548	0.093518	6.08095	0.157123	5.60411	0.164361	5.23961	0.113412	6.24688	0.0903933	6.27077	0.115466	6.31712	0.064503	6.08482	0.0559026	6.20839	0.025323	6.27307	0.0809449	6.22335	0.0294533	5.8905	0.102545	5.80136	0.104577
Aco000153	Pentatricopeptide repeat-containing protein	AT4G33990.1	sp|O81767|PP348_ARATH	***-		1.07584	0.354609	2.45865	0.0840037	2.40456	0.158142	2.62591	0.0851644	2.24098	0.112557	2.19418	0.105709	2.2612	0.153368	1.98169	0.366383	2.2804	0.167306	1.66616	0.402079	1.43155	0.264414	2.18671	0.294206	2.2767	0.272995	2.19151	0.0866148	2.59416	0.452808	2.82285	0.174028	2.61074	0.14556	2.9392	0.0805627	2.47544	0.257074	2.29856	0.236141	1.49261	0.776738	1.97927	0.345658
Aco000154	glycoprotein 3-alpha-L-fucosyltransferase 2.4.1.214	AT3G19280.1	Q70G72_WHEAT	***-		4.38134	0.0977498	4.13942	0.042159	4.15963	0.0896111	4.12242	0.11337	4.05955	0.0745986	4.05293	0.147913	3.94629	0.193588	4.03343	0.0886602	3.95703	0.020865	3.56865	0.127751	4.07863	0.116892	3.66668	0.211203	3.2288	0.172586	4.3257	0.262393	4.2843	0.0615301	4.28421	0.169567	3.52635	0.209209	3.97388	0.0954685	3.99766	0.133435	4.08717	0.137242	4.3186	0.202509	3.67808	0.168173
Aco000155	Glycogenin-2	AT4G33330.1	sp|O15488|GLYG2_HUMAN	*-*-		2.41866	0.253219	2.45674	0.0692196	2.79138	0.0818551	2.81232	0.0846748	3.34793	0.063317	2.27532	0.216242	1.97593	0.384698	2.1248	0.233803	7.18838	0.1879	5.8081	0.217599	6.48709	0.0424493	6.43142	0.0504813	6.36025	0.131583	3.68389	0.124021	2.82168	0.363926	3.34333	0.377869	3.66432	0.0986292	2.43925	0.244572	2.20895	0.0752936	2.41366	0.316248	2.41354	0.153242	6.47583	0.0790433
Aco000156	Cytosolic Fe-S cluster assembly factor NAR1-likeprotein	AT4G16440.1	sp|Q9Y7N7|NAR1_SCHPO	***-		5.2077	0.186853	5.13696	0.0786678	4.93781	0.0780931	4.93166	0.108663	4.57475	0.123919	4.97845	0.0316549	4.81721	0.0355523	4.74783	0.085711	6.10198	0.0432366	5.36805	0.0928664	5.2863	0.055573	5.31916	0.0570892	5.33756	0.122827	5.1419	0.0401654	4.05369	0.136237	4.48471	0.0513294	4.09435	0.10572	4.53184	0.124753	4.56253	0.0635377	4.30396	0.0112605	4.76884	0.0388772	4.91277	0.164226
Aco000157	uroporphyrinogen-III synthase family protein	AT2G26540.1	AT2G26540.1	***-		2.96084	0.0760399	2.8031	0.0674018	3.09407	0.148927	2.77296	0.163294	3.10494	0.109503	2.8564	0.281814	2.80442	0.0863117	2.75383	0.321448	2.98329	0.117574	3.57161	0.0435652	3.67811	0.297362	3.57106	0.147837	3.41467	0.122604	2.7045	0.0545146	2.31092	0.383352	3.12022	0.227123	3.22613	0.0856558	2.86004	0.0559513	3.15768	0.0705546	3.08413	0.0806881	3.11873	0.171949	3.65793	0.160557
Aco000158	Serine-tRNA ligase	AT1G11870.2	sp|Q73KB2|SYS_TREDE	***-		4.15548	0.181693	4.27476	0.224231	4.51661	0.0145008	4.83086	0.0724749	4.75214	0.142094	4.7722	0.0456361	4.64944	0.109016	4.70026	0.0571151	3.59904	0.372834	3.93385	0.0581947	4.08509	0.154904	4.00895	0.0597987	3.60195	0.0860314	4.40544	0.04383	4.50762	0.122337	5.11303	0.165521	4.81433	0.0829438	5.12234	0.137055	4.70354	0.180597	5.09856	0.103302	4.49969	0.076397	3.88072	0.0886677
Aco000159	Dolichyl-diphosphooligosaccharide-protein glycosyltransferase subunit 4A	AT3G12587.1	sp|C7J4U3|OST4A_ORYSJ	***-		5.26455	0.291915	5.11888	0.025799	5.24954	0.116545	4.1608	0.0603489	3.93457	0.0958643	4.35798	0.299573	4.46575	0.084778	4.35928	0.158022	5.17384	0.090175	5.04647	0.0147681	5.60058	0.387196	5.19688	0.18011	4.79441	0.125574	5.01736	0.487555	4.94118	0.0106498	4.37617	0.216168	4.50723	0.155871	4.53419	0.168082	4.84949	0.31173	4.91227	0.229734	5.70575	0.17409	5.28925	0.155617
Aco000160	U4/U6 small nuclear ribonucleoprotein Prp4	AT2G01470.1	sp|Q3MHE2|PRP4_BOVIN	*-*-	WD40-like	5.04322	0.0692576	5.32189	0.0305531	5.58005	0.0398971	5.22678	0.0821493	5.10009	0.0600052	5.25775	0.0253624	5.33103	0.117832	5.40198	0.0164535	5.92296	0.0444473	5.68051	0.134191	5.90423	0.0619781	5.66045	0.0465573	5.58794	0.0707897	5.40225	0.0914367	5.02739	0.0924613	5.06371	0.0239623	5.08174	0.14347	4.89233	0.107114	4.85794	0.12633	4.9975	0.0964322	5.31055	0.195076	5.67267	0.115352
Aco000161	Pyridoxine/pyridoxamine 5'-phosphate oxidase	AT5G49970.1	sp|A1TWZ3|PDXH_MARAV	*-*-		4.21818	0.364065	4.55928	0.130123	4.60087	0.0977611	4.69767	0.0930199	5.06949	0.0775271	4.96163	0.114068	5.06006	0.0633563	5.08874	0.0653152	4.31124	0.115214	4.59388	0.0957354	4.33083	0.104565	4.61364	0.0869415	4.7651	0.136119	4.44801	0.00412023	4.19518	0.0662686	4.4023	0.0255205	4.64366	0.0484133	4.25656	0.119573	4.39314	0.0729204	4.49253	0.091237	4.21804	0.212733	4.51057	0.0211554
Aco000164	Histone superfamily protein	AT5G10980.1	AT4G40030.2	***-	Hap3/NF-YB	6.16608	0.0172436	6.11138	0.045703	6.47041	0.061162	6.03525	0.230636	6.26154	0.0456586	6.01241	0.066704	6.02813	0.0843953	6.1342	0.064704	6.21159	0.0286348	6.61625	0.0985609	6.91307	0.174527	6.91899	0.152173	6.65934	0.195454	6.69616	0.202925	5.64012	0.150528	5.76841	0.120134	5.78933	0.151831	6.18107	0.0354356	6.14619	0.161057	6.29216	0.0316681	7.08942	0.042851	7.03613	0.11617
Aco000165	40S ribosomal protein S6	AT5G10360.1	A8J1G8_CHLRE	***-		5.40591	0.100973	5.04654	0.0604612	5.13416	0.0702632	5.1859	0.0342033	5.09742	0.0593038	5.38474	0.0913293	5.36926	0.0301264	5.52944	0.0952788	5.31852	0.0246982	5.7285	0.112775	5.81299	0.162139	5.36755	0.0207365	5.31739	0.0715193	5.77119	0.128348	5.68851	0.118338	5.95567	0.0748713	5.66253	0.0803486	5.48111	0.0659397	5.45159	0.0227688	5.58271	0.107543	5.44438	0.218442	5.35235	0.072975
Aco000166	Ras-related protein Rab-25	AT5G65270.1	sp|Q58DW6|RAB25_BOVIN	***-		3.49739	0.242168	3.52013	0.0910972	3.6417	0.100586	3.58192	0.292431	4.46413	0.109833	4.35831	0.135393	4.18637	0.0788696	4.39057	0.0367257	5.66473	0.0430375	5.458	0.151832	5.69806	0.117176	6.20699	0.0128296	5.92894	0.0680991	4.01494	0.185343	3.55217	0.0724173	4.35103	0.110759	5.10339	0.0849583	4.55607	0.0531238	4.43306	0.203996	4.82725	0.0776245	4.67073	0.153182	6.27907	0.119779
Aco000167	Pentatricopeptide repeat-containing protein	AT2G02980.1	sp|Q8LK93|PP145_ARATH	***-		0.529781	0.0983714	1.77412	0.024204	1.47135	0.230484	1.97879	0.133533	1.42493	0.093011	1.22179	0.160778	1.52646	0.132557	0.653648	0.335514	0.0659583	0.162563	0.317203	0.526962	0.821041	0.188506	0.693632	0.464416	0.549449	0.414396	1.26117	0.304987	1.34215	0.360987	1.38855	0.381314	1.48119	0.204624	1.30773	0.264512	1.53214	0.215862	1.51389	0.265314	0.904088	1.0097	1.18438	0.426105
Aco000168	Pentatricopeptide repeat-containing protein	AT4G19890.1	sp|P0C8Q3|PP326_ARATH	***-		2.62162	0.588392	2.80725	0.198106	2.89075	0.288577	2.89308	0.135023	3.05129	0.262048	2.87806	0.101587	2.81709	0.155359	2.86244	0.175593	2.34654	0.314647	2.47042	0.212704	2.44131	0.203767	2.94746	0.193866	2.58085	0.178579	2.7226	0.138433	1.57472	0.830081	2.61525	0.138878	3.02391	0.169996	2.93201	0.0301927	2.33247	0.329071	2.1807	0.403339	2.80353	0.315618	2.8027	0.211026
Aco000169	pumilio 7	AT1G78160.1	AT1G78160.1	*-*-		0.0293999	0.457743	1.20478	0.388128	1.11255	0.17148	1.62121	0.339949	2.7709	0.271704	2.3566	0.249309	2.51264	0.200377	2.32962	0.151862	3.077	0.289139	0.815609	0.666414	-0.54908	0.607981	1.16441	0.308966	1.92458	0.234024	0.767665	0.094293	1.10842	0.340165	2.48516	0.260711	3.92499	0.0477376	2.98243	0.252253	3.01867	0.222007	3.42947	0.223243	3.19501	0.249176	1.12601	0.240997
Aco000170	Protein of unknown function DUF630 and DUF632	AT4G39790.1	AT4G39790.1	***-		6.45686	0.133168	6.38307	0.0705921	7.0268	0.0744018	6.49017	0.0224653	6.30599	0.0959294	6.02103	0.0592739	6.18549	0.039154	6.60734	0.117836	3.50199	0.420124	5.56416	0.0346309	6.62638	0.160968	5.43671	0.160002	4.95881	0.145695	6.81785	0.125011	6.46021	0.0846341	7.23484	0.0654081	7.66592	0.0487529	6.78113	0.0321896	6.37734	0.075695	6.79552	0.110318	6.70073	0.0740999	6.63454	0.0729559
Aco000171	thioredoxin domain-containing protein-like protein	AT5G66410.1	AT2G18990.1	***-		5.25243	0.179934	5.11453	0.0464879	5.52109	0.0695849	5.51522	0.12409	5.84377	0.0243931	5.88084	0.0418377	5.87708	0.0847343	5.97123	0.0790426	4.702	0.127399	5.10292	0.0373926	5.65057	0.0718247	5.69873	0.160526	5.22463	0.0546637	5.67479	0.0610969	5.41707	0.101821	5.64304	0.114714	5.91543	0.0108672	5.81036	0.0438581	5.95972	0.138929	6.08187	0.0421956	6.07348	0.0552911	5.74606	0.11487
Aco000172	RING/FYVE/PHD zinc finger superfamily protein	AT2G22120.2	AT2G22120.2	***-		5.58382	0.0904697	5.68647	0.0810569	5.85206	0.0655008	5.47739	0.0892494	5.29871	0.108314	5.46951	0.0462499	5.53421	0.0705208	5.75049	0.118996	6.1409	0.0498898	5.90998	0.0311221	5.96158	0.064637	5.87703	0.0648951	5.90665	0.0437677	5.55842	0.0912511	5.24368	0.0770853	5.32402	0.16835	4.87204	0.0557421	5.11714	0.142527	5.18172	0.0988338	4.982	0.0780042	5.62489	0.155504	5.98046	0.0816661
Aco000173	Nuclear pore complex protein Nup98-Nup96	AT1G80680.1	sp|P52948|NUP98_HUMAN	*-*-		6.5068	0.0287821	6.37849	0.0504048	6.51808	0.0331995	6.26214	0.0354279	6.33175	0.0562108	6.27509	0.110553	6.20473	0.0530601	6.07476	0.0497909	6.54889	0.0885151	6.46141	0.0621469	6.649	0.0225071	7.01183	0.0740847	6.74323	0.0352473	6.3613	0.106037	6.0077	0.251109	6.52159	0.0373253	6.92536	0.0511301	6.6164	0.0344175	6.46448	0.13947	6.56501	0.0595028	6.86619	0.0510255	6.93054	0.0230899
Aco000174	Histone acetyltransferase ESA1	AT5G64610.1	sp|Q6FPH9|ESA1_CANGA	***-	CHROMO-DOMAIN	5.86411	0.131228	5.46703	0.068256	5.53842	0.0236397	5.4636	0.181294	5.26492	0.0587324	5.24695	0.031264	5.35619	0.0600839	5.26579	0.0605591	5.3181	0.162719	5.24409	0.0604092	5.45517	0.0772661	5.31307	0.127494	5.21704	0.055702	5.49386	0.0927646	4.93815	0.0824062	5.03561	0.116156	4.90076	0.0769087	4.91918	0.0370293	5.00565	0.054923	4.96281	0.067623	5.19442	0.10337	5.4476	0.0276412
Aco000175	hypothetical protein	AT2G35290.1	AT2G35290.1	***-		-0.266248	0.854349	0.154184	0.832154	0.65699	0.444547	0.262736	0.107536	0.973451	0.2169	0.834869	0.300801	0.860097	0.329427	1.35574	0.0652095	2.00685	0.167731	1.54664	0.330359	0.755182	0.291435	0.970661	0.270489	1.43606	0.221953	1.10811	0.72265	0.530798	0.0642516	1.20025	0.249865	-0.752301	0.460297	1.00714	0.0553017	1.54586	0.347995	1.44287	0.319198	0.790596	0.188714	1.6509	0.113795
Aco000176	ABCATP-binding family transporter	AT5G64840.1	A4RVL1_OSTLU	***-		5.92597	0.237634	6.52037	0.0931727	6.2417	0.148424	7.05142	0.067396	6.46302	0.0634868	6.58143	0.116791	6.64229	0.130932	6.58693	0.0240693	5.86087	0.0596252	6.47034	0.171168	6.2373	0.222055	5.67472	0.0312272	5.72953	0.109335	6.44902	0.16316	6.7517	0.0358537	6.87523	0.0925836	5.97281	0.0383807	6.25467	0.0903781	6.62065	0.0782907	6.51643	0.0867922	5.86801	0.186792	5.55672	0.239954
Aco000177	protein kinase 2B	AT2G02800.2	AT2G02800.1	***-		1.00368	0.266668	2.73973	0.0742409	2.1926	0.325206	2.55832	0.0948116	3.49277	0.0325575	3.33204	0.216343	3.17802	0.0634904	2.93146	0.205681	1.53166	0.0888542	2.83263	0.289332	3.09194	0.208686	2.88662	0.256736	3.37537	0.0724291	1.83997	0.208533	1.97654	0.23892	2.78187	0.215444	2.59187	0.184703	2.68121	0.182312	2.09474	0.052686	2.50125	0.0944387	1.78934	0.628885	2.86568	0.0768887
Aco000178	Homeobox-leucine zipper protein family	AT1G69780.1	AT1G69780.1	***-	Homobox-WOX	6.24592	0.136204	6.11715	0.180848	4.91898	0.0162625	4.73213	0.266592	3.15756	0.0569139	3.85232	0.370281	3.60705	0.0293344	4.2735	0.263053	8.45214	0.145613	7.75595	0.132141	8.42647	0.185576	7.61906	0.110882	6.99125	0.0817436	7.38623	0.256094	6.49234	0.169929	5.67534	0.126319	4.23033	0.0625917	5.10872	0.348548	5.53395	0.0882878	5.4642	0.0537859	4.87697	0.061124	9.08775	0.0737482
Aco000179	basic helix-loop-helix bHLH DNA-binding superfamily protein	AT1G26945.1	AT1G26945.1	***-	bHLH	-4.41471	0	-4.41471	0	-4.41471	0	-4.41471	0	-4.41471	0	-4.41471	0	-4.41471	0	-4.41471	0	0.402967	0.433652	-1.37913	0.635358	0.212073	0.485104	-0.421492	0.643357	0.249284	0.330004	-3.77156	0.643146	-4.41471	0	-4.41471	0	-2.61869	0.898269	-4.41471	0	-3.73375	0.680965	-4.41471	0	-4.41471	0	-0.302713	0.143834
Aco000180	Cyclophilin-like peptidyl-prolyl cis-trans isomerase family protein	AT1G26940.1	AT1G26940.1	*-*-		4.34394	0.0224088	4.26678	0.122286	4.38562	0.0625148	4.50027	0.0445091	4.19079	0.11753	4.41502	0.11149	4.53229	0.0194595	4.57116	0.0343398	4.68142	0.0579671	4.51172	0.114874	4.7156	0.177202	4.27649	0.0508306	4.47203	0.0474626	4.2219	0.103384	4.49763	0.0481663	4.4757	0.0378577	4.11399	0.118866	4.17401	0.0100904	4.12412	0.098291	4.09385	0.0645653	3.84323	0.258433	4.28163	0.0329859
Aco000181	F-box/kelch-repeat protein	AT2G02870.3	sp|Q84M94|FBK15_ARATH	***-		0.221009	0.661203	2.03569	0.174373	1.38506	0.199948	1.26957	0.455499	2.53673	0.169258	2.80453	0.064987	2.65136	0.187522	2.78778	0.0694201	1.32849	0.506966	2.02625	0.334385	1.16493	0.380064	2.61262	0.0989785	3.36128	0.234588	0.20606	1.00504	2.3214	0.0866557	2.46087	0.120416	2.78911	0.146672	3.11598	0.210262	3.18586	0.131648	3.63423	0.111521	2.67917	0.115357	1.92434	0.156882
Aco000182	40S ribosomal protein S9-2	AT5G39850.1	sp|Q9FLF0|RS92_ARATH	***-		3.51365	0.38051	4.18743	0.0928361	4.19759	0.095094	3.49366	0.434752	3.50744	0.025205	3.88694	0.155207	3.86991	0.347452	3.95033	0.103584	3.87916	0.122577	3.62958	0.191832	4.20221	0.108062	4.08969	0.112005	3.41938	0.262819	4.09038	0.28041	3.03432	0.280066	3.50806	0.148911	3.13553	0.0693354	3.30941	0.0302389	3.35411	0.253301	3.1083	0.265818	3.87805	0.125187	3.82331	0.398367
Aco000184	Pentatricopeptide repeat-containing protein	AT1G26900.1	sp|Q9LN01|PPR21_ARATH	***-		1.78428	0.542885	1.44728	0.263367	1.72589	0.0473614	2.2974	0.201631	1.82736	0.161199	2.04661	0.0860442	1.86004	0.0678145	1.77275	0.183441	1.81889	0.0780352	1.68516	0.250579	1.34054	0.119622	1.33287	0.229431	2.04178	0.170029	1.548	0.388406	2.38908	0.0764644	1.79732	0.314769	2.06506	0.339015	2.24421	0.184744	2.15383	0.0963891	2.17483	0.107405	0.204782	0.370116	1.66344	0.534545
Aco000185	Receptor expression-enhancing protein	AT1G74520.1	sp|Q29RM3|REEP5_BOVIN	*-*-		4.81743	0.144106	4.21633	0.0225992	5.26192	0.00677788	4.65349	0.227813	4.59355	0.00892078	4.55139	0.113048	4.89985	0.0719196	4.75633	0.0244972	3.12121	0.262579	3.67045	0.235573	3.91195	0.332211	4.06232	0.0907071	4.01673	0.163189	3.7438	0.230522	3.85786	0.242902	4.05787	0.212378	4.15719	0.133256	3.69075	0.169121	3.76213	0.0751986	3.91123	0.120188	3.93424	0.126653	4.00423	0.0824741
Aco000186	basic helix-loop-helix bHLH DNA-binding superfamily protein	AT3G47640.3	AT3G47640.1	*-*-	bHLH	3.59231	0.167449	3.11508	0.12692	3.03556	0.113481	3.29145	0.308742	2.95706	0.156725	3.22666	0.0488523	3.31358	0.11041	3.28066	0.153541	3.17917	0.218603	3.53058	0.303265	3.5897	0.317133	3.55084	0.157823	3.57699	0.242933	3.1492	0.139563	3.5409	0.138735	3.28836	0.105192	3.61133	0.0890412	2.92081	0.0773081	3.06826	0.135179	3.07206	0.186699	2.30312	0.370246	3.23281	0.12189
Aco000187	S-adenosyl-L-methionine-dependent methyltransferases superfamily protein	AT1G26850.2	AT1G26850.1	***-		6.63748	0.0525376	6.42229	0.044826	6.10455	0.0894467	5.64414	0.0556786	5.93711	0.0368062	6.14021	0.00914351	6.17917	0.0224979	6.2996	0.0214398	7.25449	0.0222464	7.37271	0.0213949	7.56732	0.0169095	7.69889	0.0542055	7.70924	0.103303	6.3083	0.180111	5.95941	0.21753	6.03153	0.0685838	6.33495	0.0733443	5.97112	0.0801528	5.99304	0.039667	6.06158	0.0291901	6.3554	0.0749189	7.38287	0.0381991
Aco000188	uncharacterized protein	AT3G47510.1	C5X374_SORBI	--*-		2.99793	0.345064	-0.81919	0.318149	-1.53117	1.48579	-1.11737	0.473717	-1.89933	0.314103	-0.733888	0.797922	-1.18767	0.344059	-0.149936	0.39087	0.854696	0.11253	0.53242	0.414117	2.76822	0.372665	0.690061	0.262387	-0.0943075	0.101242	1.26833	0.0752141	-0.462068	0.534599	-0.822347	0.510197	-0.514113	0.655514	-1.22093	1.60258	-0.0476727	0.188614	0.0313027	0.268697	-1.63195	1.40165	0.479292	0.345756
Aco000189	Pathogenesis-related thaumatin superfamily protein	AT5G40020.1	AT5G40020.1	***-		1.92854	0.178199	0.532614	0.00691706	1.40274	0.111366	0.828807	0.135322	1.28669	0.141839	1.74037	0.0741602	1.67519	0.158398	1.6841	0.193239	2.10454	0.173008	0.0694925	0.876541	1.20979	0.385759	1.37716	0.380983	0.688979	0.340253	1.40921	0.361777	1.38667	0.446538	1.36334	0.485511	0.573914	0.741361	0.943046	0.711647	1.62184	0.148737	1.94765	0.137777	2.99455	0.0928945	1.28789	0.498414
Aco000190	Phospholipid-transporting ATPase 3.6.3.1	AT1G59820.1	B9S2G0_RICCO	***-		6.28063	0.275546	7.05234	0.00800688	6.31431	0.00869502	6.23901	0.0844965	6.00422	0.0645191	6.51077	0.0784726	6.29529	0.163805	6.38844	0.061864	7.55191	0.0465745	6.9108	0.122394	6.3813	0.254319	6.80176	0.10361	7.04936	0.136618	6.63926	0.0325288	6.32686	0.131351	5.81446	0.13981	5.7998	0.038973	5.91785	0.0687869	5.97593	0.182144	6.13824	0.0253722	6.2134	0.0855451	6.7182	0.194439
Aco000191	ribosomal protein S28	AT5G03850.1	AT5G64140.1	***-		6.94559	0.0421515	6.63915	0.0656515	7.2628	0.0495043	7.31236	0.0629901	7.39896	0.0358641	7.30414	0.0789139	7.27439	0.0480328	7.39633	0.0453333	5.83316	0.0292014	6.14316	0.137779	6.58923	0.303166	6.32733	0.0853155	6.10225	0.0999176	7.13888	0.0710496	7.1789	0.113003	7.3022	0.0646737	7.14578	0.0677768	7.38072	0.0587811	7.3228	0.171116	7.41782	0.00606241	7.24159	0.0976375	6.21988	0.183252
Aco000192	calmodulin-binding family protein	AT3G13600.1	AT3G13600.1	***-		-0.694258	0.446326	-0.004113	0.549409	-0.129724	0.777529	1.21963	0.278887	1.77875	0.202144	0.938006	0.35422	0.582687	0.42663	0.514913	0.174085	-0.924047	0.676918	-0.116913	0.502825	-0.448605	0.415258	0.063763	0.357109	-0.267293	0.407868	0.299614	0.563092	0.888332	0.711442	0.790703	0.81416	2.45912	0.276213	1.38007	0.367136	1.31806	0.0606306	0.757875	0.325885	0.0325898	0.790211	-0.0840914	0.322239
Aco000194	Pectinesterase 3.1.1.11	AT3G29090.1	I1N4G3_SOYBN	***-		3.35527	0.221187	3.44126	0.00398641	3.46359	0.141862	3.23436	0.0521213	2.91719	0.231501	3.01958	0.103824	2.93591	0.153726	2.99302	0.130778	3.04758	0.400536	3.15559	0.168357	3.16481	0.131404	3.17837	0.181594	3.32429	0.0687402	3.11055	0.100667	3.3135	0.199303	3.25363	0.288019	3.43583	0.0746956	3.32616	0.0863534	3.4756	0.0326735	3.10398	0.098673	3.83715	0.109508	3.28946	0.118824
Aco000195	Mitochondrial transcription termination factor family protein	AT1G74120.1	AT1G74120.1	***-		2.55021	0.0888813	2.00531	0.241286	2.47125	0.188709	2.72354	0.156073	2.99249	0.198101	2.98338	0.205726	2.7406	0.0807666	2.69248	0.150288	1.81361	0.188172	1.79451	0.369252	2.57135	0.326023	2.64556	0.207827	2.3817	0.258327	2.1266	0.138806	2.06635	0.157453	2.52026	0.0527304	2.812	0.0981351	2.59631	0.106759	2.65083	0.0703812	2.54979	0.186332	2.63775	0.185311	2.08805	0.0588213
Aco000197	Prolyl 4-hydroxylase subunit alpha-1	AT3G28480.1	sp|P54001|P4HA1_RAT	*-*-		5.31741	0.172642	4.76047	0.0157167	4.66522	0.108786	4.75436	0.0877752	4.54199	0.115285	4.70947	0.101379	4.6275	0.0841616	4.81495	0.0332044	5.32505	0.0372041	5.10773	0.070026	5.34254	0.0713483	5.17641	0.047278	5.22243	0.100777	4.98305	0.110111	4.88252	0.163192	4.83125	0.110119	4.00841	0.0638277	4.64897	0.139003	4.72312	0.0862058	4.65774	0.057198	4.36765	0.150829	5.34665	0.0572848
Aco000198	Ribonuclease P protein subunit p25-like protein	AT3G07030.1	sp|Q8N5L8|RP25L_HUMAN	*-*-		5.07899	0.0657163	4.97223	0.055783	4.88325	0.109619	5.20229	0.217413	5.38298	0.0417797	5.53804	0.0556475	5.40821	0.0992007	5.19888	0.0721567	4.33487	0.24915	4.95538	0.183489	5.57816	0.173407	5.40052	0.0392045	4.93061	0.0217167	5.22404	0.0855616	4.94065	0.132889	5.57883	0.139902	5.42777	0.0649609	5.59491	0.110046	5.39866	0.0366025	5.63908	0.103461	5.68966	0.146316	5.26049	0.157987
Aco000199	GATA transcription factor	AT3G21175.2	sp|Q8GXL7|GAT24_ARATH	***-	C2C2-GATA	4.64947	0.0629512	4.87127	0.0207041	5.00904	0.151445	4.98068	0.137159	4.80819	0.0647386	4.76265	0.0828585	4.66457	0.00293688	4.68707	0.077313	3.01357	0.167778	3.99848	0.0633586	4.07815	0.142069	3.80603	0.106025	3.76298	0.0451942	4.52249	0.106171	4.27362	0.15784	4.50881	0.088848	4.48427	0.105039	4.37511	0.0837624	4.45028	0.100857	4.34235	0.105424	4.50724	0.224173	4.057	0.0987801
Aco000200	Dimethylallyladenosine tRNA methylthiotransferase MiaB	AT4G36390.1	sp|Q2RZF8|MIAB_SALRD	***-		4.85144	0.0705246	4.82072	0.128763	4.95793	0.0408219	5.35211	0.0189243	5.17133	0.0924525	5.39886	0.0219562	5.37171	0.050044	5.24585	0.0803789	4.83824	0.021702	5.00609	0.0856537	4.95712	0.133515	5.10156	0.0542044	5.13942	0.0515726	5.14378	0.074081	5.07118	0.259177	5.51994	0.121796	5.54616	0.0878572	5.42253	0.0153016	5.55492	0.108814	5.43119	0.0111283	4.99128	0.0268019	5.08659	0.128056
Aco000201	50S ribosomal protein L7/L12	AT4G36420.1	sp|A9BDG4|RL7_PROM4	*-*-		-1.08415	1.66739	-0.972351	0.614224	-0.836756	0.421804	-0.440768	0.0745304	-0.45979	0.163913	-0.765423	0.745048	-1.10275	0.450527	-0.619742	0.149694	-1.41466	0.350637	-3.22114	1.19357	-2.05691	1.18622	-2.36716	1.15114	-2.64952	0.8993	-0.915512	0.504849	-1.16555	0.495851	-0.956589	0.70585	-3.50036	0.914355	-2.74663	0.838145	-2.06243	1.20423	-2.36379	1.08318	-1.77463	1.35215	-1.33745	0.513591
Aco000202	hypothetical protein					0.738963	0.775558	1.27057	0.366313	-0.760106	1.83508	0.0967925	0.935492	0.0424069	0.362292	0.217966	0.412199	-0.457482	0.231373	-0.124215	0.50104	0.49351	0.28144	-0.0877799	0.422285	0.228731	0.124869	0.437142	0.722612	0.702244	0.134079	-0.749398	0.255904	-0.755373	0.690235	-1.07843	0.263256	-2.29392	1.09174	-0.468353	0.416	-0.407252	0.0234676	-1.22993	0.421579	0.156183	0.541018	0.503548	0.139315
Aco000203	Endoplasmic reticulum oxidoreductin-1	AT1G72280.1	sp|Q9C7S7|ERO1_ARATH	***-		5.20298	0.154319	5.56024	0.0724522	5.23264	0.0442855	5.12631	0.15826	5.38751	0.0340727	5.79413	0.0844832	5.43973	0.0338321	5.60607	0.0682533	7.00169	0.0240427	6.58995	0.0772864	6.00377	0.10361	6.32683	0.100029	6.60791	0.0648019	5.33825	0.0316681	5.48333	0.0796207	5.19626	0.0444215	4.51571	0.114729	5.35728	0.0300318	5.40814	0.115715	5.17403	0.0205848	5.41501	0.0377225	6.06387	0.0209281
Aco000204	histone H1-3	AT2G30620.2	AT2G18050.1	*-*-		8.32931	0.245432	7.15323	0.0844081	7.75233	0.0987797	8.45846	0.0640865	8.76311	0.0616386	7.97612	0.045263	8.10312	0.219926	8.22803	0.112719	4.83107	0.07207	5.71984	0.385717	7.44695	0.0451262	6.475	0.258694	5.27613	0.498703	8.36286	0.425573	8.74534	0.0673583	9.30597	0.246996	8.91012	0.183166	9.21253	0.0893158	8.72161	0.0542856	8.98158	0.142697	7.60064	0.0466004	7.14316	0.0556101
Aco000206	Transmembrane amino acid transporter family protein	AT1G08230.2	AT1G08230.2	***-		2.6696	0.281882	1.2412	0.397755	1.53223	0.309685	0.776743	0.265459	0.0703292	0.505588	0.129973	0.163477	0.62094	0.266775	1.20354	0.158514	3.57275	0.338075	2.14596	0.216673	2.16642	0.0931323	1.89838	0.261364	1.7671	0.317275	2.39792	0.191428	1.23808	0.745385	0.605357	0.536238	-0.0669521	0.410101	-0.550185	0.401738	-0.502473	0.654919	0.467482	0.309789	1.05464	0.379008	1.82015	0.231657
Aco000207	galacturonosyltransferase 6	AT1G06780.1	AT1G06780.1	***-		6.05318	0.138777	6.89672	0.0472069	6.80005	0.0607976	6.58315	0.204666	5.75469	0.05705	6.22645	0.236372	6.23604	0.14755	6.69944	0.0668994	6.77255	0.00187381	6.93103	0.11038	7.22655	0.0144647	5.86447	0.0925274	5.82334	0.088839	6.9371	0.0355341	7.15994	0.023333	7.14771	0.0444233	5.49501	0.111728	6.0068	0.0515034	6.18131	0.0304138	6.13783	0.164817	6.17098	0.111624	6.85928	0.0854389
Aco000208	Pentatricopeptide repeat-containing protein	AT3G04750.1	sp|Q9C866|PPR65_ARATH	***-		3.28718	0.0749277	3.2028	0.069997	3.24103	0.207024	3.26444	0.0909503	3.32299	0.104751	3.51107	0.108301	3.19516	0.177004	3.1221	0.040456	1.20626	0.0888542	2.46084	0.0875594	2.92125	0.0170612	2.81566	0.150003	2.25524	0.163351	3.16268	0.204412	2.59786	0.214791	3.1297	0.3081	3.35341	0.0723949	3.43177	0.0604495	2.88037	0.100898	3.04058	0.140523	3.45103	0.207578	2.94915	0.197962
Aco000209	3-ketoacyl-CoA synthase 2	AT1G04220.1	AT1G04220.1	***-		4.84038	0.33228	4.3119	0.147731	5.23502	0.167572	5.64278	0.242699	5.69454	0.0311868	4.35551	0.0727613	4.74896	0.242503	4.1875	0.300675	2.37052	0.412992	2.3805	0.223021	1.56574	0.512941	2.80981	0.224056	1.35626	0.171329	4.67984	0.491238	4.57191	0.11458	4.88236	0.295071	5.57655	0.125763	5.27311	0.0822046	4.14414	0.25506	4.17331	0.383327	4.31606	0.0482742	2.72593	0.117262
Aco000210	GDP-D-mannose 3',5'-epimerase	AT5G28840.2	AT5G28840.1	***-		10.0446	0.118396	9.77587	0.0629016	9.30578	0.103385	8.73711	0.2186	8.54198	0.0749053	9.25202	0.0490555	9.17603	0.126363	9.44468	0.0647754	7.67506	0.0659158	8.73434	0.180557	8.37412	0.205333	8.35335	0.193647	8.55338	0.130004	9.60891	0.121974	9.74924	0.112933	8.37682	0.311536	7.62829	0.213385	9.11579	0.0613553	9.68741	0.0773385	9.37039	0.0392448	9.53516	0.135052	7.95715	0.0583701
Aco000211	Histone H2A	AT3G54560.1	M0Y1G8_HORVD	***-	Hap3/NF-YB	6.29309	0.107151	5.88665	0.044658	6.21013	0.0823736	5.38288	0.132777	5.47413	0.113622	5.54916	0.00735323	5.5526	0.0459609	5.60359	0.0922969	6.42357	0.0733252	6.18239	0.0296363	6.56682	0.222592	6.32298	0.100752	6.24972	0.104938	6.22848	0.20532	5.50515	0.204545	5.40956	0.142249	5.22183	0.0625889	5.18214	0.101702	5.03911	0.00741963	5.29592	0.00642057	6.09996	0.125326	6.47127	0.135704
Aco000212	hypothetical protein	AT3G63430.1	AT3G63430.1	***-		3.5293	0.218838	4.09923	0.0795014	4.22376	0.230412	4.91094	0.133479	5.20191	0.121959	4.51828	0.175888	4.54706	0.254337	4.00143	0.171578	5.3233	0.0123821	4.35859	0.163995	5.19734	0.0876593	4.1981	0.0264476	3.85666	0.0544705	3.93141	0.344586	4.73729	0.0604403	5.20491	0.0303702	6.34066	0.0947499	5.32425	0.0837472	4.66094	0.0527079	5.02384	0.0592806	3.85466	0.11382	5.13685	0.0964711
Aco000213	hypothetical protein	AT1G03055.1	AT1G03055.1	***-		-0.498346	0.702375	-1.30313	0.148692	-3.1835	1.23122	-1.05165	0.1972	-2.20236	1.12452	-1.17953	0.550096	-1.57906	0.200448	-1.48498	0.294019	1.47461	0.3549	-0.481294	1.10036	-0.040993	0.161483	-0.419429	0.663634	-0.177517	0.0937477	-0.309258	0.313365	-0.61098	0.796601	-1.887	1.26975	-2.58993	0.912397	-1.80657	1.30511	-3.45765	0.957059	-3.59067	0.824046	-1.62729	1.44333	-1.04817	0.481189
Aco000214	ADP-ribosylation factor C1	AT3G22950.2	AT3G22950.1	***-		5.42453	0.180853	5.34029	0.0332146	5.44668	0.0938746	5.73154	0.0936655	5.43876	0.0599488	5.94015	0.193543	5.67434	0.0466896	5.81926	0.0867891	6.02425	0.0653175	5.50896	0.0632093	5.80722	0.0816521	5.50483	0.0686124	5.60977	0.0855718	5.68619	0.0612535	5.90416	0.0937624	5.49208	0.0268949	5.3849	0.061859	5.48896	0.0308706	5.81926	0.0788669	5.60999	0.0414433	5.48438	0.173934	5.48086	0.0625122
Aco000215	hypothetical protein	AT3G55760.3	AT3G55760.3	***-		4.14712	0.316249	4.69373	0.0422595	5.06511	0.0458513	5.49864	0.0578567	5.20849	0.013085	5.61627	0.126373	5.47219	0.0982046	5.6383	0.0315793	5.88026	0.019787	5.70746	0.105225	4.89797	0.0808797	4.96815	0.0638287	5.92618	0.0711832	4.18097	0.199867	5.33839	0.272862	5.73504	0.101309	4.90823	0.0818908	4.79712	0.0651899	5.40025	0.162981	5.08222	0.175175	4.67362	0.18005	4.54568	0.0874895
Aco000216	calmodulin 4	AT5G37780.1	AT1G66410.1	***-		-2.90392	1.51079	2.1998	0.101852	0.199104	0.471391	1.61458	0.274809	1.15696	0.388052	2.70625	0.295422	1.75365	0.432157	2.12623	0.154729	6.62066	0.0300432	5.61453	0.147067	2.23224	0.576449	4.43142	0.307914	5.84994	0.408204	0.72249	0.762065	1.85033	0.343007	-0.385392	0.858916	-1.99824	1.20824	1.26909	0.222249	1.91992	0.435255	1.33931	0.439345	1.60373	0.206904	2.65008	0.203227
Aco000217	Protein phosphatase 2C family protein	AT3G63340.1	AT3G63340.1	***-		6.34642	0.302967	7.321	0.0528891	6.9667	0.0068514	6.54851	0.00425854	6.36041	0.0607466	6.09042	0.0453194	6.47461	0.112995	6.39118	0.0563755	7.18687	0.0531883	7.25561	0.102783	6.92764	0.399518	6.91656	0.200123	7.12288	0.16156	6.3613	0.135452	6.17907	0.129948	6.14081	0.0317909	6.31734	0.0604865	5.99881	0.0697613	5.90077	0.230862	5.90602	0.046833	6.2068	0.123295	6.93444	0.110801
Aco000218	EPIDERMAL PATTERNING FACTOR-like protein	AT4G14723.1	sp|Q1PEY6|EPFL6_ARATH	*-*-		1.57948	0.228397	2.44106	0.162235	1.56473	0.432336	1.95612	0.289004	2.07233	0.119272	3.21994	0.112005	2.69571	0.24323	3.20824	0.082644	2.80238	0.222782	3.0894	0.256708	3.47017	0.490448	3.79837	0.188449	3.90702	0.0891009	2.60526	0.00785192	1.82763	0.54753	2.76111	0.0189467	2.49247	0.330562	3.1563	0.063039	3.2973	0.208776	3.82276	0.245193	2.65001	0.531387	4.3236	0.0527022
Aco000219	DNA-directed RNA polymerase III subunit RPC9	AT5G62950.3	sp|Q60482|RPC9_CAVPO	-**-		3.77926	0.198918	4.10911	0.0487388	3.99301	0.0906373	3.75553	0.205528	3.69798	0.0707546	4.15323	0.124801	3.79591	0.130078	3.92925	0.0908194	4.26957	0.0828145	3.90702	0.0679436	3.79	0.12696	4.69859	0.121176	4.37018	0.120278	3.66649	0.423811	3.18029	0.20579	3.80969	0.0707979	3.72671	0.0851526	4.00301	0.150495	4.47759	0.0539511	4.47996	0.0485032	5.01364	0.176313	4.49785	0.0225334
Aco000220	RING/U-box superfamily protein	AT5G60820.1	AT5G60820.1	*-*-	C2H2	-2.21916	1.11136	-2.13858	1.01073	-1.76645	1.33387	-1.94152	1.24301	-1.34332	0.0524829	-2.48353	1.05479	-1.67629	0.417783	-2.61491	0.901093	1.12354	0.344863	1.18326	0.0457951	-1.32549	1.6385	-2.24039	1.28316	0.696188	0.346927	-1.78954	0.36279	-1.34063	0.44643	-1.03488	0.736011	-1.40833	0.313089	-2.2759	1.32287	-0.0248267	0.450061	-1.06822	0.189933	-2.73787	1.67684	-1.47081	0.691924
Aco000221	B9RQ05 Protein ROOT HAIR DEFECTIVE-like protein	AT5G45160.1	B9RQ05_RICCO	***-		3.79786	0.167104	4.05011	0.239901	4.15731	0.280791	4.66241	0.00393462	5.31179	0.10901	4.63881	0.125622	4.82255	0.0151871	4.75321	0.076945	2.95039	0.0469695	3.75561	0.0435379	3.53292	0.290694	3.86745	0.189244	4.07299	0.149962	4.012	0.127894	4.4188	0.270189	5.04499	0.0821057	5.08639	0.148363	5.03404	0.0199421	4.82249	0.113464	5.04227	0.00702098	4.46552	0.273183	3.8989	0.0278566
Aco000222	Terpenoid cyclases/Protein prenyltransferases superfamily protein	AT3G25830.1	AT3G25810.1	*-*-		5.35678	0.344913	3.46277	0.246104	1.43074	0.671736	1.28124	0.139765	-4.41471	0	-0.355506	0.577406	-1.01491	0.80391	0.266879	0.314667	4.65457	0.167342	3.47384	0.903616	2.37446	0.689747	-1.14032	0.631815	-2.91957	0.750779	4.03967	0.332242	3.1204	0.518096	0.626696	0.131096	-4.41471	0	-2.41803	1.19435	-0.575704	0.800773	-1.68339	1.36901	-2.73787	1.67684	-1.6943	1.66939
Aco000226	DNA replication helicase	AT1G05460.1	AT1G08840.2	*-*-		4.52409	0.095341	4.86578	0.0513225	5.46011	0.0358285	5.39297	0.147885	5.54419	0.044791	5.08045	0.0480918	5.10269	0.0860263	5.11894	0.0485152	2.69666	0.0897755	3.6415	0.0364053	4.41832	0.170921	4.5545	0.109528	4.25206	0.254225	4.57346	0.164323	4.39431	0.240195	5.15026	0.0464305	5.33091	0.125452	5.03551	0.156839	4.75064	0.0456728	4.95427	0.0105577	5.36978	0.0442324	4.45565	0.161172
Aco000228	SEC7-like guanine nucleotide exchange family protein	AT1G13980.2	AT1G01960.1	*-*-		4.89935	0.229504	5.38017	0.0833216	5.05578	0.0725146	5.16945	0.105971	5.06394	0.0660102	5.22568	0.120325	5.19331	0.0531109	5.28527	0.0856495	6.58325	0.0322396	5.42338	0.123199	4.86679	0.12375	6.0185	0.0654593	6.0781	0.0670951	5.30053	0.191159	4.74233	0.0530275	4.90139	0.156314	4.49093	0.0511968	5.17936	0.0649559	5.11083	0.177545	5.16926	0.146905	5.07534	0.0626542	5.78654	0.228728
Aco000229	Pentatricopeptide repeat-containing protein	AT4G14850.1	sp|Q0WSH6|PP312_ARATH	***-		2.74901	0.101345	2.90514	0.100866	2.19764	0.118303	3.7213	0.126361	3.81883	0.0956327	3.81424	0.14323	3.57844	0.151828	3.4264	0.0843429	2.26586	0.100402	2.32502	0.228412	1.79814	0.341581	2.57798	0.125056	2.33978	0.22233	3.33721	0.262084	4.10483	0.113736	4.26389	0.158808	4.39151	0.205701	4.60023	0.165872	4.17713	0.123676	4.26565	0.160961	3.01218	0.253014	2.33838	0.121285
Aco000230	H/ACA ribonucleoprotein complex subunit 1-like protein	AT3G03920.1	sp|Q9FK53|NLAL2_ARATH	*-*-		5.34574	0.192003	4.71993	0.090622	4.87443	0.142354	5.4415	0.0941867	5.44861	0.0940042	5.42394	0.0827375	5.281	0.124768	5.11868	0.0830203	3.0903	0.0601139	3.91587	0.0661341	4.66506	0.152933	4.34032	0.218548	3.74885	0.110229	5.18798	0.0126148	5.0133	0.188006	5.48544	0.114865	5.3452	0.104722	5.25748	0.0839268	5.36698	0.0999832	5.33355	0.122874	5.46847	0.100295	4.31315	0.215698
Aco000231	pumilio 12	AT5G56510.1	AT5G56510.1	*-*-		-1.73289	1.36363	-1.29027	0.356639	-0.356893	0.182202	-0.631674	0.552692	-1.72288	0.48982	-0.774956	0.319397	-1.53815	0.654403	-2.50277	1.08584	0.0971254	0.350637	-1.88334	1.26652	-0.419895	0.377412	-0.0723828	0.0625164	-0.507207	0.219902	0.107778	0.306754	-2.07487	1.30448	-1.37413	0.27066	-0.799294	0.548994	-1.12853	0.393454	-2.66876	0.883666	-0.763169	0.250922	0.0250337	0.561987	-0.355836	0.407025
Aco000232	NADP-binding Rossmann-fold superfamily protein	AT3G03980.1	AT3G03980.1	***-		8.74633	0.0607939	7.60384	0.0711388	7.69456	0.0772213	7.82362	0.0672262	7.30845	0.0516831	6.93592	0.0353041	7.06086	0.26918	7.15326	0.141952	8.39884	0.539091	7.64331	0.240504	8.43686	0.272075	6.4613	0.280857	6.07009	0.376926	8.28199	0.193289	8.99305	0.0454063	8.65972	0.109667	8.78344	0.0845257	8.39558	0.108276	7.97971	0.126272	8.14067	0.139077	8.22563	0.102719	7.47485	0.148151
Aco000233	Zinc finger A20 and AN1 domain-containing stress#NAME?	AT4G12040.2	sp|Q852K5|SAP6_ORYSJ	***-	A20-like	4.56749	0.222058	3.96363	0.0739984	3.68242	0.105122	3.55176	0.170243	3.22107	0.0702806	3.90839	0.0659282	3.54237	0.1826	3.76556	0.0405252	5.91008	0.0097465	4.77027	0.044396	5.28659	0.129469	5.06124	0.0988641	4.83166	0.0975334	4.4247	0.0790455	3.52021	0.271662	2.66907	0.396641	2.30143	0.198396	2.72425	0.162129	2.92238	0.167953	2.91028	0.211415	3.34339	0.293007	4.82514	0.177656
Aco000234	BTB/POZ domain-containing protein	AT5G55000.2	AT3G09030.1	*-*-	BTB-POZ	5.80251	0.348521	5.38082	0.0300692	5.41916	0.0544392	5.35737	0.0654842	5.22026	0.0978432	5.13551	0.132908	5.10669	0.0324255	5.17079	0.0538874	4.82597	0.128317	4.92705	0.0430681	5.5836	0.0667829	5.24349	0.0689319	5.07424	0.0354921	5.30749	0.224082	5.43252	0.0525298	5.41813	0.0189159	5.25432	0.0480495	5.20114	0.050299	5.33094	0.113011	5.24347	0.138759	5.43872	0.157836	5.14568	0.0180566
Aco000235	Disease resistance protein TIR-NBS class	AT4G23440.1	AT4G23440.1	***-		1.09355	0.189731	0.94314	0.236337	0.997315	0.443259	1.96563	0.246561	1.81514	0.143627	1.31307	0.304183	1.43733	0.264978	1.00292	0.320934	1.63145	0.0889969	1.40574	0.0697863	0.820365	0.321906	1.53575	0.219603	1.78758	0.0217698	1.86066	0.276787	0.752546	0.354064	1.95925	0.179047	1.77289	0.191168	1.83594	0.124589	1.82199	0.185173	1.80206	0.255268	1.21616	0.747681	2.01917	0.124829
Aco000236	Cellular nucleic acid-binding protein-like protein	AT3G43590.1	sp|P36627|BYR3_SCHPO	*-*-	CCHC(Zn)	5.92964	0.161721	5.74472	0.056284	5.60943	0.0659125	6.10832	0.108801	5.62378	0.0458583	5.69601	0.069152	5.7024	0.0568732	5.58148	0.0543621	5.4313	0.125646	5.32729	0.0871683	5.71209	0.0684397	5.41434	0.0673367	5.30112	0.0244326	5.70243	0.191424	5.91796	0.169882	6.14599	0.0322703	5.88383	0.0268868	5.66372	0.102912	5.80596	0.0559172	5.58858	0.0812108	5.26531	0.107203	5.16433	0.0753902
Aco000237	HXXXD-type acyl-transferase family protein	AT5G48930.1	AT5G41040.2	***-		2.43255	0.137959	4.88389	0.129091	1.95147	0.0354862	2.50641	0.534644	3.73655	0.286011	4.30233	0.485703	4.77258	0.237739	4.67324	0.246333	4.71213	0.0515189	3.88427	0.161208	-0.130719	1.30309	1.79758	0.476615	4.87299	0.32614	3.5953	0.502846	4.64072	0.236934	2.23304	0.90297	1.66317	0.565201	3.81215	0.441564	4.75825	0.334562	4.81459	0.374765	2.79708	0.535503	1.71024	0.0480374
Aco000238	HXXXD-type acyl-transferase family protein	AT5G48930.1	AT5G41040.1	***-		-4.41471	0	-4.41471	0	-4.41471	0	-4.41471	0	-4.41471	0	-4.41471	0	-3.51433	0.900376	-3.96111	0.453604	2.80462	0.258168	-2.80102	0.822428	-4.41471	0	-2.79049	0.837637	-0.632044	0.343252	-4.41471	0	-4.41471	0	-4.41471	0	-4.41471	0	-3.62851	0.786205	-4.41471	0	-4.41471	0	-4.41471	0	-3.71133	0.703377
Aco000239	hypothetical protein	AT1G54520.1	AT1G54520.1	***-		4.62465	0.137098	4.0506	0.149983	4.21498	0.193167	3.62416	0.231796	3.61145	0.104179	3.08727	0.339413	3.65036	0.110114	3.39463	0.0496942	3.08393	0.105571	2.78706	0.200331	3.44815	0.0960511	2.77728	0.270393	2.66175	0.00786833	3.75159	0.142466	3.83002	0.215155	3.64644	0.0833242	3.14622	0.0948193	2.88036	0.241226	2.99133	0.196974	2.91755	0.0756614	3.37494	0.100785	3.07155	0.230407
Aco000240	Peptidyl-tRNA hydrolase family protein	AT5G19830.1	AT5G19830.1	***-		2.55655	0.29575	2.43693	0.243704	3.07347	0.0664883	2.36263	0.219278	2.84149	0.257273	2.27525	0.456956	2.29028	0.210544	2.0902	0.269174	0.961818	0.472859	1.72929	0.175921	2.62664	0.242836	2.44217	0.170107	1.98757	0.329911	1.77697	0.23495	2.36735	0.293801	2.59912	0.136511	2.65367	0.237886	2.57628	0.196636	2.64805	0.152354	2.27438	0.108487	2.83602	0.0864181	2.29196	0.115995
Aco000241	Methylcrotonoyl-CoA carboxylase beta chain	AT4G34030.1	sp|Q9LDD8|MCCB_ARATH	*-*-		2.16387	0.118461	2.0379	0.157427	1.18686	0.405598	2.75205	0.119089	2.76781	0.100418	1.99781	0.249604	2.58332	0.127522	2.51188	0.0320709	1.04989	0.395842	2.04059	0.242118	2.01135	0.235802	1.89093	0.0477206	1.61549	0.545799	2.09562	0.454847	3.11035	0.126842	3.46733	0.0542335	3.02613	0.122934	3.02233	0.114213	3.02003	0.124808	3.0567	0.293432	2.32198	0.337108	2.17234	0.287618
Aco000242	Propionyl-CoA carboxylase beta chain	AT4G34030.1	C0P9G2_MAIZE	***-		4.97009	0.0432437	4.78476	0.100873	4.92898	0.130711	4.60178	0.133761	4.4153	0.0501798	4.53011	0.112208	4.49665	0.0620125	4.5625	0.0636383	4.3087	0.0240023	4.71945	0.0627639	4.89994	0.159705	4.7616	0.0563377	4.58382	0.180317	4.82484	0.142189	4.45556	0.0854826	4.34988	0.0600674	4.56868	0.17997	4.32769	0.11275	4.51051	0.175371	4.28313	0.117531	4.77497	0.153047	4.71171	0.116408
Aco000243	hypothetical protein	AT1G21930.1	AT3G42150.2	***-		5.67451	0.114375	4.95586	0.0494612	5.39076	0.0862378	4.57081	0.328247	4.68594	0.124855	4.69076	0.203936	4.56789	0.0421695	4.82703	0.0873613	5.56084	0.00618376	5.52947	0.118512	6.36199	0.276228	6.05228	0.181871	5.7075	0.0791056	5.68691	0.437149	4.48182	0.270513	4.29794	0.0627555	4.12655	0.176946	4.42737	0.0913047	4.67125	0.196625	4.4827	0.0675472	5.93987	0.161114	6.08339	0.21439
Aco000244	nodulin MtN21 /EamA-like transporter family protein	AT2G39510.1	AT2G39510.1	***-		-0.591123	0.541832	-0.521268	0.0748992	-0.22509	0.267046	-1.05165	0.1972	-0.0368236	0.498211	-0.103346	0.20964	0.50003	0.0706396	0.648928	0.182855	-2.4357	0.0787543	-3.03974	1.37497	-0.784712	0.253668	-1.00284	0.0595667	-1.87376	1.36507	0.193445	0.417338	0.809916	0.241202	-0.264237	0.379121	0.900424	0.0311187	-0.0119134	0.222296	-0.0594794	0.573291	0.228622	0.0980533	-1.94402	1.23946	-1.04817	0.481189
Aco000245	Vacuolar sorting protein 9 VPS9 domain	AT3G19770.1	AT3G19770.1	***-		5.07164	0.120813	5.16838	0.0464954	5.3095	0.0337061	4.72931	0.093368	4.55634	0.0568044	4.73855	0.0176088	4.86051	0.145812	4.88916	0.0617624	5.71844	0.163491	4.92948	0.031149	5.27658	0.0619767	5.40445	0.116413	5.05503	0.123097	5.02387	0.195509	4.53386	0.159791	4.48347	0.157706	4.22658	0.140953	4.04319	0.158457	4.22835	0.11863	4.36373	0.089209	4.79455	0.108065	5.64086	0.0442995
Aco000246	Patatin-like phospholipase domain-containing protein	AT1G33270.1	sp|P41247|PLPL4_HUMAN	*-*-		3.24829	0.0532066	3.58941	0.121768	3.31777	0.211356	3.37538	0.0305417	3.34722	0.188089	3.5642	0.0808641	3.41285	0.103059	3.48158	0.0209561	2.7938	0.171292	3.01764	0.20756	3.25335	0.171646	3.12188	0.0583645	2.68124	0.297128	3.28564	0.222006	3.37763	0.0922112	3.7833	0.0678923	3.42	0.130819	3.31755	0.0713168	3.26652	0.144356	3.20476	0.197973	3.15185	0.426372	3.19131	0.0897675
Aco000247	30S ribosomal protein S13	AT5G14320.1	sp|B7J4A1|RS13_ACIF2	***-		3.59655	0.148709	3.32407	0.0153582	3.55655	0.346656	3.75798	0.0489792	3.3464	0.075712	3.49541	0.128318	3.38572	0.0735589	3.69932	0.104187	2.42898	0.0561665	2.65574	0.306674	3.16105	0.178181	2.97008	0.218248	2.25944	0.249938	3.80953	0.098457	3.92592	0.212858	4.07291	0.133974	3.92261	0.13765	3.70939	0.1924	3.70903	0.198441	3.68952	0.166183	3.66259	0.230038	3.04971	0.155548
Aco000248	Plastid-lipid associated protein PAP / fibrillinfamily protein	AT3G26070.1	AT3G26070.1	***-		2.53681	0.125822	2.6375	0.14493	3.04452	0.333211	3.31525	0.298302	2.80484	0.0758358	2.68845	0.0261762	2.79676	0.1642	2.977	0.0929484	0.419976	0.350637	1.06081	0.247327	1.89928	0.469625	1.29004	0.0885042	0.561189	0.275755	1.82267	0.349236	2.84567	0.423243	3.64045	0.233637	2.72029	0.213717	2.42506	0.552548	1.91626	0.673082	2.66595	0.0830776	1.17798	0.712184	1.54467	0.198136
Aco000251	Nuclear pore complex protein Nup155	AT1G14850.1	sp|Q99P88|NU155_MOUSE	*-*-		5.24612	0.298393	5.81326	0.0720799	5.84255	0.0546945	5.91775	0.141872	6.24901	0.0701815	5.84328	0.0880276	5.9366	0.170889	5.71144	0.149241	5.31871	0.173289	5.74291	0.073359	5.69658	0.11286	6.08031	0.0639087	6.13328	0.0282475	5.62701	0.171911	5.36459	0.149192	5.94238	0.0804375	6.0092	0.0146549	5.8943	0.0404563	5.51237	0.118981	5.86812	0.0547895	6.36036	0.0281696	5.74969	0.0979727
Aco000252	flavin-binding, kelch repeat, f box 1	AT1G68050.1	AT1G68050.1	***-		1.66694	0.386232	-0.205815	0.20735	0.27797	0.282604	0.758549	0.196958	2.27386	0.319193	0.937502	0.303495	0.881621	0.426226	0.870166	0.260872	2.03488	0.135848	3.04569	0.0940592	3.77719	0.110738	2.36211	0.172544	2.17232	0.193103	0.395106	0.0263347	1.06317	0.293788	1.27278	0.430005	2.73287	0.155467	1.68119	0.352226	1.02115	0.218809	1.3552	0.283283	0.450452	0.671374	2.08818	0.141399
Aco000255	purple acid phosphatase 3	AT1G14700.1	AT1G14700.1	***-		4.16	0.143691	3.64961	0.0571658	4.40427	0.0642191	4.27295	0.193031	4.06714	0.0699247	4.20191	0.0571486	4.15949	0.0319081	4.45935	0.122332	5.03512	0.0647836	4.18592	0.273983	4.92456	0.433681	4.13684	0.27375	4.54301	0.098423	4.08599	0.285001	4.80457	0.0298922	4.30461	0.202449	4.70152	0.186832	4.18219	0.110301	4.01207	0.0610637	4.47643	0.0182374	3.79063	0.0148194	4.11686	0.122209
Aco000256	Cytochrome c oxidase assembly protein ctaG	AT1G02410.1	sp|O21243|COXZ_RECAM	***-		4.36457	0.047295	4.19978	0.0470703	4.10179	0.118524	4.16106	0.119197	3.72499	0.0772337	4.07175	0.0800798	4.19996	0.0320498	4.30097	0.0599589	3.85008	0.0381222	3.82706	0.154915	4.10381	0.0618642	3.90621	0.113814	3.79059	0.0874782	4.36311	0.0617206	4.40109	0.118158	4.26393	0.137392	3.90284	0.22331	4.36821	0.0763308	4.49684	0.173759	4.14057	0.0894082	4.13045	0.119006	3.96082	0.139945
Aco000258	NADP-linked oxidoreductase superfamily protein	AT1G59960.1	AT1G59960.1	***-		3.49254	0.283373	0.227757	0.651772	1.35889	0.261443	2.43071	0.39676	0.443866	0.220101	0.645395	0.30153	1.0165	0.194532	0.704325	0.242009	1.50335	0.333696	2.53903	0.118614	2.82021	0.249762	3.53352	0.220927	1.88817	0.182104	1.76691	0.319715	0.772453	0.929429	1.20327	0.166869	0.326528	0.555631	1.23818	0.126925	1.53936	0.300848	1.11008	0.027996	1.17435	0.520414	3.06449	0.242932
Aco000259	Protein kinase superfamily protein	AT1G65950.1	AT1G65950.1	***-		4.98376	0.401798	5.32627	0.068027	5.3487	0.153331	4.78784	0.140632	4.99641	0.070351	4.97643	0.223867	5.03188	0.0717671	4.97336	0.0917929	4.86972	0.216407	5.51847	0.0898377	5.50649	0.239181	5.49179	0.101318	5.37716	0.173698	5.04693	0.187642	4.45255	0.0299817	4.29023	0.212278	4.64476	0.0590028	4.47486	0.11411	4.46253	0.223596	4.54227	0.0240173	4.91531	0.170216	5.43736	0.0423674
Aco000260	Pentatricopeptide repeat-containing protein	AT4G37170.1	sp|O23169|PP353_ARATH	***-		2.15013	0.299448	2.1734	0.232725	1.69575	0.217961	3.19668	0.0838622	3.1396	0.19386	2.90081	0.0889441	2.91155	0.0648306	2.8292	0.206151	1.39323	0.287753	2.33871	0.0834396	1.44039	0.137265	1.83932	0.286081	2.0674	0.261259	2.34119	0.232036	3.11043	0.188188	3.11631	0.11972	3.26102	0.163614	3.4772	0.0842633	3.03067	0.26156	3.19005	0.166306	2.02142	0.560621	1.57275	0.114737
Aco000261	Mitochondrial translocator assembly and maintenance protein-like protein	AT3G47630.2	sp|Q3TUH1|TAM41_MOUSE	***-		3.75449	0.128505	3.93901	0.199301	4.13698	0.210204	4.10895	0.228773	4.00464	0.137045	3.78753	0.179223	3.99748	0.10883	3.74178	0.247149	5.09245	0.138702	4.93582	0.0259126	4.20654	0.187932	4.20769	0.0990891	4.36056	0.259321	3.76035	0.308082	3.46175	0.089215	3.60677	0.0837205	3.8881	0.142847	3.63892	0.0569032	3.38752	0.108439	3.72477	0.234999	3.87148	0.110856	4.26597	0.0167859
Aco000262	hypothetical protein	AT3G58050.1	AT3G58050.1	*-*-		6.73555	0.220805	6.6853	0.0859589	6.2483	0.0316863	6.29545	0.108465	6.35311	0.0260315	6.45601	0.02372	6.52043	0.061558	6.61611	0.00858321	7.44503	0.000657622	6.69637	0.0793071	6.3918	0.103708	6.89638	0.0829513	6.99873	0.115866	6.60775	0.187412	6.4367	0.160651	6.23822	0.0843721	6.00964	0.0605501	6.27527	0.0682935	6.34558	0.110451	6.4235	0.0411533	6.40954	0.0383413	6.92183	0.159684
Aco000264	hypothetical protein	AT1G64100.1				6.72628	0.324215	6.78793	0.0534767	6.91313	0.100061	6.48044	0.190315	6.30562	0.0280177	5.8821	0.0886797	6.47748	0.145669	6.30991	0.043043	7.98341	0.108304	7.55329	0.173422	7.81225	0.469208	7.53788	0.354461	7.57095	0.349938	6.04847	0.295102	5.45805	0.308548	5.63766	0.0981039	5.81747	0.0907571	5.38646	0.1067	5.01201	0.287815	5.24814	0.0771456	5.71284	0.163875	7.17499	0.107548
Aco000265	BTB/POZ domain-containing protein	AT5G60050.1	AT5G60050.1	***-		4.62318	0.0478527	4.68934	0.0915086	4.81691	0.146244	5.77381	0.222353	5.40338	0.059011	5.07737	0.0700007	5.28622	0.0147817	5.11676	0.135935	3.62406	0.0324966	4.06276	0.237736	3.9306	0.123477	3.37724	0.156689	4.0661	0.105243	4.80919	0.331589	6.0692	0.261394	5.81832	0.12937	4.80699	0.130804	5.08324	0.0441303	5.56344	0.186568	5.15528	0.141184	3.52377	0.365484	3.72066	0.16141
Aco000266	Maf-like protein	AT5G66550.1	AT5G66550.1	***-		2.43128	0.137321	2.36001	0.0620825	2.61233	0.24637	1.69925	0.323093	2.30969	0.32499	1.90083	0.118265	2.17859	0.0622169	2.23442	0.243916	2.12726	0.214834	2.63355	0.150283	2.86907	0.312407	3.11258	0.12943	2.44926	0.166357	2.5658	0.126041	1.10428	0.782235	0.919014	0.442759	2.34891	0.126413	1.86276	0.238512	2.22859	0.204205	2.17732	0.244225	2.67581	0.0793681	2.55564	0.127654
Aco000267	Ankyrin repeat family protein	AT2G14255.1	AT2G03430.1	*-*-		6.45253	0.19494	6.67707	0.0618664	6.25751	0.00829844	6.12409	0.142143	5.83883	0.0282049	5.97405	0.0103007	5.91139	0.0199728	5.94258	0.0697914	7.59243	0.110661	7.67458	0.31957	6.49105	0.105308	6.18617	0.113349	7.10096	0.156526	6.36746	0.0897674	6.73678	0.0533106	6.1341	0.0612629	5.65344	0.0171842	6.06752	0.0409371	6.20003	0.042216	5.87744	0.0638286	5.97806	0.0441722	6.5868	0.0650192
Aco000268	Voltage-gated potassium channel subunit beta-2	AT4G33670.1	sp|P62482|KCAB2_MOUSE	***-		7.00158	0.196557	6.60153	0.0684812	7.01761	0.0401103	6.84574	0.0388076	6.83514	0.0337417	6.72441	0.051733	6.74701	0.0802216	6.72721	0.0310272	6.30423	0.0471881	6.35451	0.124677	6.75831	0.149829	6.68063	0.0260351	6.54218	0.12244	6.77028	0.0316713	6.63321	0.0476464	6.96551	0.084825	7.13448	0.0934812	7.03727	0.0174468	6.90311	0.124778	7.11662	0.0549475	7.23225	0.00915017	6.68841	0.147749
Aco000269	sucrose transporter 4	AT1G09960.1	AT1G09960.1	***-		5.05666	0.184618	4.83094	0.120353	4.94861	0.0487889	4.11479	0.0663663	3.95812	0.0736457	3.97729	0.0854571	4.06956	0.104224	3.78124	0.067362	5.80354	0.208485	5.00263	0.143294	5.08461	0.124913	3.72405	0.17421	3.97132	0.142579	4.92412	0.229615	4.81392	0.0751331	4.45556	0.249557	4.16711	0.0976417	4.03176	0.16329	3.98571	0.107949	4.01018	0.132317	4.29867	0.223132	3.74635	0.0508848
Aco000270	MATE efflux family protein	AT1G58340.1	AT1G58340.1	***-		0.637133	0.420262	-2.53292	0.77737	-0.601665	0.618313	0.396573	0.359322	1.58135	0.330589	-0.217325	0.242675	0.495906	0.623617	0.102234	0.284004	-2.70587	0.839677	-4.41471	0	-3.18572	1.22899	-2.75642	0.878167	-2.91957	0.750779	-1.5699	1.5418	0.551131	0.379067	1.91859	0.385308	3.27635	0.275973	2.24266	0.18208	1.46386	0.513015	1.69695	0.198419	0.790596	0.188714	-2.98345	0.730898
Aco000271	Pentatricopeptide repeat-containing protein	AT1G71060.1	sp|P0C8A0|PP275_ARATH	***-		3.06192	0.329737	3.11094	0.183355	2.96843	0.200999	3.45405	0.0697536	3.34566	0.147687	3.05141	0.0203706	3.00704	0.1473	2.65385	0.0830695	2.61106	0.126657	2.5816	0.187512	1.94135	0.139059	2.88844	0.075163	2.54405	0.133806	3.007	0.170419	3.22049	0.223973	3.21833	0.0987372	3.1036	0.319534	3.05772	0.0162605	2.83303	0.349575	2.75172	0.22276	2.9637	0.0978846	2.70908	0.183639
Aco000272	basic helix-loop-helix bHLH DNA-binding superfamily protein	AT4G37850.1	AT4G37850.1	*-*-	bHLH	3.14517	0.295831	3.04873	0.088584	2.73153	0.300759	2.38327	0.285793	1.97326	0.178375	1.86168	0.0423412	2.80771	0.0684177	2.41427	0.176654	4.87761	0.362961	2.23794	0.457979	2.98677	0.15514	1.7524	0.328414	0.884992	0.30679	3.31135	0.0816832	3.65588	0.39631	3.40347	0.144179	2.24901	0.28296	2.81072	0.432456	3.18259	0.101326	3.26758	0.187958	3.13601	0.609819	2.34436	0.172048
Aco000273	Tubulin alpha-6 chain	AT1G50020.1	Q8LED1_ARATH	***-		3.86184	0.117321	3.41197	0.0401969	4.14939	0.0496375	4.05349	0.150408	3.86387	0.147734	3.50171	0.143457	3.79284	0.0196634	3.69553	0.076283	1.4416	0.0236031	2.53074	0.206995	2.73322	0.0464858	1.63738	0.243125	2.531	0.0386297	3.45126	0.215288	3.93465	0.119056	3.77848	0.207684	3.28882	0.196201	2.48357	0.263532	3.08703	0.0822829	3.09819	0.284447	3.45425	0.130697	2.3021	0.0958013
Aco000274	Inositol-tetrakisphosphate 1-kinase	AT4G08170.2	sp|Q9SUG3|ITPK2_ARATH	***-		5.76613	0.0980299	6.25581	0.0362876	6.22771	0.066598	5.97723	0.112612	5.42176	0.0359964	6.05592	0.153459	6.0518	0.245924	6.33983	0.0804066	5.18574	0.243426	6.86661	0.195544	4.86545	0.124375	4.7857	0.207255	6.60912	0.163414	5.69792	0.12999	5.58305	0.0337887	5.07516	0.101679	4.8145	0.161582	4.62906	0.275613	5.36241	0.0850161	4.99525	0.177499	5.35861	0.0930007	4.98	0.0963927
Aco000275	Sulfite exporter TauE/SafE family protein	AT2G36630.1	AT2G36630.1	***-		9.4831	0.0515804	8.74156	0.115079	7.68117	0.0640367	6.73183	0.2022	5.16849	0.134543	6.75072	0.192373	6.52305	0.239246	7.12409	0.0807012	7.10929	0.0677755	6.3721	0.0838799	6.56265	0.165779	6.98444	0.13335	6.24373	0.1105	9.13337	0.166379	9.22173	0.0491584	7.30715	0.0388389	5.63094	0.122761	6.47097	0.204674	7.28733	0.047964	6.75565	0.0641036	6.51534	0.256063	7.19411	0.189059
Aco000276	1-aminocyclopropane-1-carboxylate synthase 9	AT4G37770.1	AT3G49700.1	***-		3.4604	0.356908	2.63573	0.231036	2.02367	0.208466	1.79005	0.307278	0.326276	0.0829051	1.34313	0.344903	0.859916	0.230524	0.700976	0.462137	0.842575	0.0166362	0.0190987	0.817853	1.15117	0.121458	-0.0203451	0.345599	-0.708507	0.42712	3.19034	0.446032	3.14127	0.134329	1.80514	0.179685	0.0128721	0.405619	1.88282	0.122099	1.56645	0.141214	1.61249	0.229507	1.81351	0.286448	0.383492	0.174733
Aco000277	growth-regulating factor 2	AT4G37740.1	AT4G37740.1	*-*-	C3H-WRC/GRF	6.54299	0.0370482	6.6909	0.0443902	6.58014	0.0631859	7.17758	0.0301877	7.28313	0.0792404	6.87982	0.0276393	6.95297	0.109867	6.85729	0.0549144	2.76672	0.142927	4.08337	0.294633	4.77275	0.0864586	4.47518	0.0549034	3.5103	0.282113	6.97665	0.280637	7.17608	0.0724144	7.15058	0.137065	7.63339	0.0958421	7.16287	0.00706252	6.9623	0.0489699	7.2079	0.156709	6.59657	0.0681281	4.69995	0.0955669
Aco000280	uncharacterized protein	AT3G09060.1	C5Y4E9_SORBI	***-		4.71284	0.411979	4.78016	0.314612	5.67836	0.173532	4.64041	0.212066	3.68306	0.12851	4.65473	0.153247	3.91768	0.253855	4.8919	0.177968	-1.23987	0.13261	0.486317	0.321057	4.13161	0.387688	1.73657	0.386051	-1.62859	1.45234	6.17233	0.209883	5.05696	0.0871842	5.14035	0.0986704	2.85674	0.119454	2.5552	0.287154	3.32211	0.262462	3.83024	0.35171	4.54057	0.176467	3.70332	0.205797
Aco000281	kinesin 4	AT1G59540.1	AT5G27000.1	*-*-		6.12648	0.10852	6.26076	0.0814074	6.17342	0.0341871	6.02308	0.0650478	6.18387	0.0564147	5.8696	0.0436066	5.91398	0.0725534	6.08128	0.0370355	4.01737	0.117935	4.94563	0.24373	5.23422	0.168998	5.2534	0.0722023	4.4424	0.262396	6.57588	0.0135001	5.90028	0.0416796	6.07395	0.0363938	6.50597	0.128903	6.44224	0.0258771	6.32844	0.042204	6.55454	0.0715954	6.24137	0.0917982	5.1933	0.115558
Aco000282	CW7-like protein	AT1G59520.3	AT1G59520.3	***-		5.77271	0.184155	6.21938	0.00876467	6.24631	0.0543605	6.06231	0.0122031	6.02039	0.063726	5.9858	0.0328338	6.03546	0.0124722	6.08919	0.0162229	6.74076	0.0843887	6.5695	0.133489	6.5197	0.100423	6.74829	0.0585153	6.73865	0.0684295	6.37236	0.144256	6.13269	0.0592335	5.70454	0.0359332	5.86738	0.113531	5.85168	0.103994	5.90482	0.0826943	5.78597	0.073924	5.99024	0.101771	6.89094	0.0757028
Aco000283	uncharacterized protein	AT1G10140.1	I1GNP8_BRADI	--*-		2.72581	0.170331	1.72595	0.346193	0.060827	0.229517	-0.661333	0.581249	-2.43678	1.06879	-2.013	1.25177	-1.88278	1.2708	-2.05005	1.20728	4.54872	0.0750582	1.43811	0.387817	0.571752	0.501386	-0.0819726	0.486498	1.32017	0.39765	1.63767	0.324792	2.23435	0.215451	-0.598909	0.177651	-2.29424	1.08993	-3.23955	1.17516	-1.33786	0.47799	-1.348	0.453072	-0.793089	0.131568	-0.00362707	0.139091
Aco000284	serine carboxypeptidase-like 19	AT5G09640.1	AT5G09640.1	***-		8.96928	0.0958998	8.76112	0.0535733	8.45795	0.0360689	7.51171	0.0367327	5.86063	0.150129	6.78437	0.22103	7.07631	0.380498	7.54328	0.0717494	4.68226	0.304558	5.95748	0.0490265	6.11724	0.0673661	4.46399	0.0953493	3.97785	0.160384	8.48967	0.0785671	8.53384	0.061671	7.11556	0.373781	4.52804	0.337186	6.1724	0.116797	6.81409	0.198409	6.57185	0.0672767	7.0433	0.0808949	4.61675	0.430214
Aco000285	Protein kinase superfamily protein	AT2G23770.1	AT2G33580.1	***-		0.823174	0.332993	2.552	0.315417	1.09956	0.220092	1.41249	0.455105	-0.369968	0.46798	1.07315	0.156438	1.22618	0.224095	1.35848	0.219519	3.34923	0.0568294	0.379347	0.572505	-1.29302	1.10114	-0.548556	0.232207	-0.13975	0.275409	2.2928	0.246023	3.3853	0.134492	1.24466	0.623091	-0.651518	0.684438	1.35836	0.39108	2.11143	0.293134	1.43745	0.205481	-2.95292	1.46179	-0.0368007	0.27222
Aco000286	Non-symbiotic hemoglobin	AT4G34360.1	sp|P07803|HBL_TRETO	*-*-		9.32908	0.423223	8.85412	0.157707	7.95035	0.170745	5.72348	0.207603	5.16776	0.143244	5.94492	0.304369	5.58269	0.0504236	6.51508	0.133246	5.41636	0.0891428	6.4619	0.44524	7.57069	0.0261334	4.56427	0.0742181	4.49743	0.1689	9.58685	0.22591	9.9491	0.10244	7.62582	0.0378	4.69867	0.0901292	6.00221	0.141581	6.06396	0.0256201	5.91474	0.0858652	6.17177	0.389984	7.20426	0.251161
Aco000287	hypothetical protein	AT1G55390.1				6.51066	0.195918	6.31287	0.0563277	6.02783	0.0840329	6.35926	0.0697863	6.03058	0.0139133	6.22255	0.093635	6.074	0.12263	6.00549	0.120447	7.24687	0.135767	6.77871	0.109015	6.58413	0.0674989	6.85262	0.0881934	6.58876	0.0326503	6.5738	0.0967072	5.90457	0.105469	6.06688	0.0289858	6.29999	0.0825641	6.11199	0.087269	6.13109	0.0274092	6.01914	0.0781758	6.18165	0.123256	6.70528	0.133218
Aco000288	Disease resistance-responsive dirigent-like protein family protein	AT5G42655.1	AT5G42655.1	***-		-3.51196	0.902748	-2.45107	0.803966	-0.836949	0.416895	-0.943303	0.444484	0.297628	0.228284	-2.20381	1.11222	-0.922994	0.854543	-0.836627	0.563642	-0.891965	0.783557	-2.5254	0.947983	-0.200417	0.538137	-0.396682	0.271749	-0.813636	0.278167	-0.677814	0.360035	-2.36999	1.03798	-1.37315	0.290402	-1.02802	1.69352	-0.651972	0.337042	-3.86976	0.544948	-1.63991	0.389354	-3.23763	1.17708	-1.0812	0.682349
Aco000289	Long-chain-fatty-acid-CoA ligase	AT1G49430.1	sp|Q9JID6|ACSL1_CAVPO	***-		3.40883	0.0459844	3.4208	0.142391	4.25306	0.097541	4.39227	0.144484	4.85937	0.194279	3.46886	0.206602	3.46299	0.196106	3.37948	0.15188	7.21023	0.0913365	6.51701	0.280151	6.60809	0.368522	7.02745	0.302302	7.55016	0.185194	4.35035	0.313196	3.53204	0.244359	3.8369	0.374703	4.60885	0.119967	3.60942	0.302677	2.43958	0.152334	2.18996	0.122315	2.30804	0.370227	7.27134	0.0725557
Aco000290	Protein kinase superfamily protein	AT4G21450.1	AT5G56790.1	*-*-		5.65153	0.157454	5.42706	0.0392261	5.26312	0.0988158	4.75212	0.262499	5.22255	0.0886166	5.24595	0.110694	5.27861	0.0328827	5.42181	0.0137784	6.63728	0.00754809	6.79109	0.179276	5.83154	0.0558957	6.56937	0.151712	7.16368	0.153527	5.21173	0.0384607	4.6119	0.0297146	4.3174	0.0387296	4.82481	0.102977	4.75432	0.042811	4.77223	0.153401	4.71121	0.0504632	5.32172	0.0146397	6.58195	0.0734189
Aco000291	Replication factor C subunit	AT5G22010.1	sp|Q2R2B4|RFC1_ORYSJ	***-		6.91761	0.0716896	7.03118	0.0303688	7.05575	0.127855	7.1228	0.1095	7.4241	0.0290543	7.00691	0.0882859	7.2152	0.0278532	7.04572	0.0762804	6.36352	0.109257	6.84024	0.0370629	6.69595	0.284914	7.01311	0.0549154	6.89352	0.099176	6.65604	0.0830428	6.62399	0.0384206	7.02494	0.0851374	7.37919	0.0490085	7.07524	0.0304169	6.94421	0.143661	6.97853	0.0153587	7.07977	0.110307	6.88074	0.0352077
Aco000292	hypothetical protein	AT3G52110.2	AT3G52110.1	*-*-		3.3342	0.207704	2.7146	0.300657	3.08658	0.088781	3.96493	0.138658	4.16438	0.0704088	3.82718	0.126619	3.69098	0.187379	3.56354	0.185586	1.04039	0.176906	2.61937	0.550176	3.46062	0.190389	3.70237	0.268955	3.10415	0.260262	4.12579	0.271323	3.68517	0.101576	4.1221	0.253474	5.08803	0.150813	4.71856	0.177568	4.51515	0.136618	4.85614	0.0931341	4.09526	0.0548638	3.66047	0.124724
Aco000293	GTPase Der	AT3G12080.1	sp|Q8DKI1|DER_THEEB	***-		4.91725	0.11276	5.36242	0.0639957	5.25657	0.0550747	5.10189	0.0372957	5.51396	0.0604318	5.29996	0.0829445	5.32862	0.0164454	5.21026	0.074934	4.43073	0.0683847	4.67641	0.0821889	4.62642	0.233112	4.88988	0.137565	4.6577	0.127427	4.76081	0.0541418	4.85589	0.0469237	5.16345	0.0472233	5.23275	0.0168989	5.10727	0.103213	4.87368	0.150648	4.89098	0.0797796	5.02863	0.0261366	4.7323	0.069154
Aco000294	tRNA-specific 2-thiouridylase MnmA	AT1G51310.1	sp|B7J2N7|MNMA_BORBZ	***-		3.15226	0.137133	3.2721	0.104643	3.69374	0.164167	3.51771	0.308307	3.88791	0.0662281	3.65478	0.285959	3.7624	0.0577834	3.53654	0.0514911	2.78902	0.237972	3.40982	0.142092	3.84904	0.0367853	4.20161	0.0657531	3.86636	0.231082	3.07941	0.112764	2.66888	0.147809	3.34616	0.0502396	4.06995	0.0511808	3.73168	0.0629431	3.54067	0.0148862	3.75556	0.0606964	4.12404	0.0507647	4.10748	0.104133
Aco000295	MATE efflux family protein	AT1G51340.2	AT1G51340.2	***-		2.33189	0.294391	1.43463	0.196683	2.78778	0.476319	0.99636	0.19839	2.22332	0.222835	1.82415	0.310218	1.77801	0.272645	2.07814	0.0232033	-2.3698	1.25127	-1.66719	1.40877	-1.35546	0.559723	-1.34845	0.18505	-0.98766	0.354676	0.524195	0.0787617	0.729664	0.596883	1.69351	0.08791	2.26695	0.18496	0.519975	0.923819	1.6834	0.296713	1.92998	0.166091	2.99046	0.16793	-1.73083	0.332274
Aco000296	Zinc finger CCCH domain-containing protein	AT2G41900.1	sp|Q10EL1|C3H24_ORYSJ	*-*-	C3H	6.15504	0.206479	6.49065	0.121027	6.47689	0.0205432	6.98011	0.202474	6.96209	0.0967983	7.09079	0.142545	7.01044	0.095538	7.0753	0.0540757	6.74363	0.00914462	5.59481	0.206041	6.04512	0.0877214	6.55792	0.151291	6.40267	0.180131	7.01571	0.35469	7.22549	0.0782021	8.01447	0.101231	7.52532	0.0343846	7.80545	0.058958	7.51096	0.0657804	7.80889	0.0693485	7.00228	0.0635068	6.76895	0.283222
Aco000298	MEI2-like protein 5	AT1G29400.2	AT1G29400.1	***-		6.83352	0.0170199	6.5741	0.0824599	6.92551	0.0440281	6.8722	0.0969552	6.56361	0.0668835	6.13868	0.035211	6.38185	0.129468	6.11887	0.0485221	5.77513	0.128422	6.15946	0.0635229	6.43863	0.172897	6.05451	0.00603133	5.84741	0.0876159	6.58452	0.0187473	6.75493	0.0794612	6.49087	0.132449	6.43094	0.0469914	6.00701	0.0723099	5.95998	0.0741222	5.8864	0.11358	5.74313	0.0905647	6.19027	0.0432155
Aco000299	Pollen Ole e 1 allergen and extensin family protein	AT5G54855.1	AT5G54855.1	***-		5.67633	0.322632	5.0209	0.0672294	5.07212	0.0720472	4.96646	0.0211741	4.53435	0.0988601	5.16402	0.064121	4.94804	0.0572285	5.09045	0.0455171	5.80884	0.0396933	5.30257	0.0547508	5.60298	0.357005	5.24722	0.021637	5.49176	0.0501457	5.46277	0.130372	5.75746	0.243138	5.02832	0.209687	4.58781	0.13751	4.95783	0.164998	5.63303	0.126279	5.52009	0.0903653	5.36707	0.268619	5.58232	0.0890223
Aco000300	homogentisate 1,2-dioxygenase	AT5G54080.2	AT5G54080.1	***-		7.33149	0.0744032	6.52922	0.0866276	6.17954	0.0223744	5.82122	0.122833	5.80576	0.0574488	5.69653	0.0614543	5.89253	0.115147	5.89507	0.0381375	5.59278	0.000767188	6.03822	0.0703542	5.9039	0.113791	5.90829	0.046547	6.02339	0.0729886	6.33375	0.0504511	6.4204	0.102752	5.81754	0.145607	5.86165	0.0692899	5.80902	0.0745226	5.92594	0.0647891	5.78308	0.0778872	5.99495	0.0639516	5.90216	0.0791411
Aco000301	GDSL esterase/lipase	AT5G45950.1	G7K7G1_MEDTR	***-		-2.51422	0.953803	-4.41471	0	-4.41471	0	-2.97129	0.721828	-4.41471	0	-4.41471	0	-4.41471	0	-3.75604	0.658667	0.234194	0.226949	0.070236	0.52867	-0.194054	0.196253	0.829049	0.66207	1.33281	0.120747	-0.636534	1.00121	-4.41471	0	-4.41471	0	-4.41471	0	-3.62851	0.786205	-4.41471	0	-3.40706	1.00765	-4.41471	0	1.24855	0.540932
Aco000302	Ras-related protein Rab-25	AT5G60860.1	sp|Q58DW6|RAB25_BOVIN	***-		4.53427	0.0370015	5.05938	0.0522349	4.94969	0.0258321	5.31085	0.181192	5.19664	0.00383798	5.65203	0.147236	5.36632	0.043648	5.48439	0.147002	6.43931	0.000488901	5.75079	0.10075	5.62199	0.165186	5.92251	0.0938982	6.07026	0.0650881	5.5801	0.0602369	6.00801	0.198845	5.83178	0.125247	5.63448	0.0578328	5.76943	0.142437	6.15136	0.0451728	6.02777	0.0531498	5.63933	0.139181	6.03492	0.0183042
Aco000303	Acyl-coenzyme A oxidase	AT1G06290.1	A9U5G8_PHYPA	***-		6.11779	0.109035	5.7839	0.0551202	5.53235	0.0699576	5.46101	0.0922044	5.12882	0.0302603	5.26044	0.0618874	5.18472	0.0472585	5.29788	0.0833633	5.61786	0.0669854	5.45248	0.130533	5.36568	0.168002	5.21027	0.100586	5.29876	0.0392566	5.53144	0.08341	5.4453	0.0818751	5.36008	0.0722572	5.12966	0.0583911	5.03556	0.111842	5.14483	0.0733915	5.24984	0.120716	5.27592	0.0773266	5.15795	0.113968
Aco000304	hypothetical protein	AT1G28530.2	AT1G28530.2	***-		5.04801	0.0604043	5.08012	0.0431265	5.09636	0.0896899	5.46408	0.0482375	5.39882	0.054253	5.22417	0.0335003	5.4459	0.0683143	5.20551	0.020873	4.8856	0.0687916	4.91034	0.0866625	5.11842	0.196538	5.22278	0.0355416	5.06277	0.0791313	5.02489	0.0778204	4.84971	0.137428	5.45235	0.0556695	5.38687	0.165964	5.29016	0.0281785	5.1567	0.0458667	5.05769	0.0280166	5.08681	0.15109	5.07165	0.0271131
Aco000305	vascular plant one zinc finger protein	AT1G28520.2	AT1G28520.1	***-		4.44174	0.00945756	4.51982	0.0999901	4.27203	0.0492712	4.48445	0.108418	4.30163	0.0857923	4.55523	0.0628373	4.52141	0.0588791	4.31168	0.0472261	4.64815	0.172645	4.22495	0.0765356	4.41856	0.0464019	4.46238	0.0726686	4.47355	0.10649	4.39745	0.0596495	4.5518	0.117587	4.28777	0.0781817	4.28891	0.100489	4.13762	0.0780555	4.37765	0.154931	4.31944	0.0673157	4.07119	0.129034	4.32624	0.0772274
Aco000306	Optic atrophy 3 protein OPA3	AT1G28510.1	AT1G28510.1	***-		3.61186	0.203256	3.91574	0.105929	3.97384	0.10407	4.39694	0.152409	4.62234	0.0718513	4.72698	0.070951	4.55392	0.0726803	4.71177	0.0667059	4.03679	0.243205	4.39521	0.049095	4.32996	0.261525	4.29485	0.0665774	4.59282	0.0337484	3.98857	0.12198	4.22217	0.16677	4.58999	0.0667184	4.76865	0.0235451	4.73868	0.100436	4.72297	0.0808006	4.66818	0.0742633	4.35217	0.118086	4.34198	0.0289621
Aco000307	NAC domain containing protein 2	AT3G15510.1	AT3G15510.1	*-*-	NAM	-3.41696	0.997747	-3.17805	1.00973	-2.55104	0.931839	-3.00433	1.41038	0.0808812	0.311508	-0.1603	0.36384	-2.27323	0.28211	-2.143	1.14598	1.08777	0.233973	0.997893	0.220465	-2.68424	0.920354	-2.15207	1.15528	0.246734	0.727588	-3.77156	0.643146	-1.77997	1.32922	-1.64337	0.455811	-1.01523	0.352737	-1.71003	1.46314	-0.11565	0.555698	-0.759313	0.35809	-4.41471	0	-1.88776	1.49561
Aco000308	hypothetical protein	AT2G20562.1	AT2G20562.1	-**-		1.96366	0.148713	4.44178	0.331124	2.92006	0.0890564	2.99199	0.387661	4.26545	0.116756	4.6632	0.163769	4.18031	0.453473	3.93318	0.18432	5.99487	0.0584249	6.38231	0.198176	4.1731	0.432334	5.12947	0.281215	6.51868	0.131916	3.87151	0.200504	4.21344	0.171544	3.09074	0.254426	3.60091	0.165784	4.52537	0.0650383	5.23376	0.214887	4.69069	0.0871349	4.25231	0.0856629	5.40123	0.234935
Aco000309	Two-component response regulator-like protein	AT2G20570.1	G7JZU4_MEDTR	*-*-	MYB-HB-like	1.35816	0.32981	0.109917	0.171931	-0.121696	0.356304	0.45161	0.235509	1.04679	0.124579	1.53357	0.194893	1.21308	0.250447	1.51833	0.324481	3.25268	0.133225	3.24308	0.206763	4.15776	0.182813	4.13769	0.265738	3.61537	0.274184	0.647893	0.491697	-0.557293	0.553624	0.804883	0.65281	3.14636	0.167228	2.29533	0.362412	2.7029	0.279759	3.56908	0.249161	3.39532	0.108121	4.88232	0.316954
Aco000311	WD-40 repeat family protein	AT4G28450.1	AT5G67320.1	*-*-	WD40-like	6.26633	0.209337	6.12972	0.0794056	5.93779	0.0163538	6.06828	0.0879377	6.072	0.0672547	5.97307	0.0158005	5.96288	0.0196669	5.86402	0.0227311	5.12837	0.046982	5.61248	0.0498643	5.96664	0.0519493	5.66546	0.0628215	5.32175	0.0722935	6.12942	0.0151946	6.14794	0.0266958	6.44794	0.0162849	6.45711	0.0220504	6.26733	0.0203599	6.24748	0.0289954	6.1458	0.0152329	6.01494	0.0775138	5.62671	0.0307205
Aco000312	hypothetical protein	AT2G20585.3	AT1G28395.2	--*-		3.57722	0.207662	3.54592	0.124585	3.27433	0.117462	4.01436	0.0353371	4.21615	0.124593	4.17001	0.0726857	4.21076	0.119077	4.16868	0.0999738	2.31376	0.42126	2.96617	0.138538	3.60189	0.0739324	3.03278	0.173417	2.79658	0.248997	3.77652	0.387217	3.88157	0.150471	4.69921	0.0792085	3.99898	0.118654	4.3952	0.110744	4.47366	0.245146	4.49524	0.108633	3.57137	0.196432	3.1531	0.0617304
Aco000313	30S ribosomal protein S8	AT4G29430.1	sp|B9LSR2|RS8_HALLT	***-		5.11132	0.3276	4.43798	0.0699202	5.07328	0.123612	5.10612	0.179826	4.98792	0.0957742	5.23517	0.0945585	5.07859	0.0847371	5.05678	0.105941	3.98217	0.460315	4.48957	0.0850509	5.19947	0.221511	4.75475	0.11655	4.36479	0.0519099	5.05126	0.141597	5.05233	0.0899004	5.61718	0.0690893	5.69412	0.12281	5.40332	0.0860774	5.7087	0.0820121	5.64979	0.0858821	5.32526	0.201141	4.61252	0.186694
Aco000314	hypothetical protein	AT1G30240.2	AT1G30240.2	***-		4.99688	0.0871072	5.26422	0.0838493	5.55798	0.113053	5.43484	0.0875029	5.52879	0.106242	5.33234	0.0627138	5.42825	0.034639	5.30073	0.0785974	3.10604	0.655095	4.46879	0.134559	4.66947	0.0291858	4.83371	0.0808667	4.60143	0.185028	5.15706	0.0292859	4.7054	0.213469	5.41217	0.0559491	5.23922	0.0921913	5.49573	0.0112189	5.22603	0.158256	5.33976	0.0501165	5.59831	0.276794	4.86809	0.0261886
Aco000315	Plant protein of unknown function DUF247	AT1G67150.3	AT1G67150.3	*-*-		-1.37842	1.5182	-1.30313	0.148692	-4.41471	0	-2.51075	0.956686	-2.61322	0.935462	-2.2419	1.09629	-0.669236	0.546268	-1.35243	0.635865	3.96819	0.434876	2.44314	0.209176	2.11426	0.020836	2.35252	0.394944	2.70184	0.0978243	-2.23594	1.08954	-1.39518	1.52232	-3.20851	1.2062	-2.85632	0.811671	-1.54809	0.254631	-0.959508	0.775166	-1.16691	0.531624	0.347374	0.654727	2.46837	0.10561
Aco000316	E3 ubiquitin-protein ligase sina	AT3G61790.1	sp|Q86MW9|SINA_SCHMA	***-	C2H2	5.62983	0.0357711	5.29732	0.108982	5.82671	0.0841614	5.57957	0.0708045	5.46235	0.0768919	5.52455	0.0343389	5.49217	0.00497266	5.57489	0.021222	4.8838	0.114012	4.43113	0.0446705	4.89817	0.246164	4.78543	0.148601	4.54737	0.258515	5.64627	0.0787091	5.75408	0.224886	5.66284	0.067597	4.87578	0.0641428	5.07741	0.119919	5.43477	0.0937431	5.47497	0.0187806	5.56734	0.208719	5.05519	0.149491
Aco000317	Protein of unknown function DUF1442	AT3G60780.1	AT3G60780.1	***-		-4.41471	0	-4.41471	0	-4.41471	0	-2.21615	1.11092	-3.3682	1.04652	-4.41471	0	-2.279	0.220124	-2.3063	0.205842	2.47158	0.00595642	1.84716	0.388182	-2.79602	0.8481	-3.72107	0.693638	0.955743	0.285795	-1.39782	0.261242	-3.57794	0.836774	-4.41471	0	-4.41471	0	-2.54731	1.08043	-2.38393	1.02129	-4.41471	0	-3.1211	1.29361	-1.19988	1.61809
Aco000319	2-oxoglutarate 2OG and FeII-dependent oxygenasesuperfamily protein	AT4G16330.1	AT4G16330.2	***-		3.07072	0.144366	3.59141	0.171501	3.63092	0.154336	3.97293	0.0896549	3.71896	0.14681	3.81781	0.0392148	3.83306	0.108983	3.76722	0.0984317	3.6993	0.206133	3.42265	0.0880443	3.35802	0.290182	3.43244	0.135455	3.76921	0.143716	3.61261	0.182113	3.76456	0.0842543	3.58132	0.105362	3.24319	0.256082	3.72682	0.0741617	3.87615	0.0646752	3.68552	0.178439	3.16642	0.259974	3.49356	0.0971995
Aco000321	2-oxoglutarate 2OG and FeII-dependent oxygenasesuperfamily protein	AT4G21700.1	AT4G16330.2	*-*-		2.59654	0.137776	2.78754	0.0831333	2.02026	0.312573	3.28373	0.2898	3.43268	0.0862176	3.42564	0.11697	3.51103	0.0512982	3.19682	0.283234	4.71797	0.0248655	4.90766	0.234933	4.23246	0.11875	4.41388	0.305494	4.73233	0.2997	2.90223	0.144599	3.26705	0.10404	3.25961	0.0210038	3.05241	0.102863	3.15156	0.163302	3.12166	0.15376	3.22969	0.0898655	2.18782	0.644839	4.32348	0.276322
Aco000322	ubiquitin-conjugating enzyme 25	AT3G15355.1	AT3G15355.1	*-*-		3.35631	0.274384	3.40325	0.0923061	4.11045	0.0582067	3.23697	0.0290349	3.45718	0.153709	3.47	0.154733	3.68674	0.189041	3.55028	0.0504118	3.36281	0.106454	4.18784	0.286125	3.94654	0.196486	3.82446	0.136618	4.12173	0.144408	3.1514	0.072416	2.53796	0.107276	3.27172	0.192654	3.25802	0.260017	3.08533	0.131436	3.08717	0.164177	3.0889	0.0763786	3.89169	0.0716014	3.9265	0.0506139
Aco000323	Protein kinase superfamily protein	AT2G20050.1	AT1G45160.2	*-*-		7.074	0.0838561	6.45344	0.189606	6.49623	0.0347008	5.54949	0.15792	5.80815	0.0302952	5.95015	0.078409	5.92829	0.134384	6.02574	0.0912927	7.14485	0.0864123	6.75858	0.113142	6.70223	0.36843	6.59564	0.154469	6.81967	0.188477	6.05353	0.0371607	5.68995	0.142509	5.70505	0.04191	6.23471	0.112958	5.80907	0.0839168	5.77757	0.0928512	5.62099	0.0282753	6.03267	0.130924	6.70332	0.0179554
Aco000324	Protein kinase superfamily protein	AT4G28860.2	AT4G08800.1	***-		1.34049	0.455118	2.43802	0.121628	1.97423	0.491594	2.24325	0.303828	2.92768	0.0822052	2.20378	0.364104	2.23661	0.292513	2.43242	0.0310705	-3.05783	1.66183	0.735839	0.473814	0.635032	0.415076	0.877858	0.315654	-0.370213	0.458679	1.81327	0.362993	0.771985	0.533573	1.68598	0.392916	2.7807	0.0493277	2.35938	0.277356	2.00194	0.102461	1.98832	0.10268	2.01918	0.262069	1.27445	0.11918
Aco000325	casein kinase I-like 3	AT4G28880.1	AT4G28880.1	*-*-		-1.91701	1.25198	-2.14716	0.965944	-1.94898	1.23287	-1.34625	0.251123	0.19349	0.10515	-0.592975	0.390857	-0.576464	0.513084	-0.17094	0.467335	-4.41471	0	-2.5254	0.947983	-4.41471	0	-3.03268	0.692825	-2.63542	0.943918	-1.31492	0.610042	-2.77861	1.63611	-3.7472	0.667508	0.765416	0.30525	0.0405813	0.259782	-2.11625	1.30369	0.0912127	0.191291	-1.65931	1.38538	-3.71133	0.703377
Aco000326	Protein kinase superfamily protein	AT4G28860.2	AT4G08800.1	*-*-		-4.41471	0	-1.00521	0.15039	0.199123	0.47234	-1.62442	0.379491	-0.00895672	0.461173	0.417672	0.0234417	0.927295	0.3114	0.443738	0.278364	-4.41471	0	-2.46061	1.07744	-1.27192	0.608443	-2.22034	1.12029	-2.64489	0.900811	-1.38315	1.51636	-2.27354	1.07487	-0.186055	0.168652	1.15465	0.267822	-0.28089	0.522423	-0.875366	0.347584	0.532831	0.962303	0.793718	0.425239	-2.113	1.3003
Aco000328	Ribosomal protein L11 methyltransferase	AT4G28830.1	sp|A7MXI3|PRMA_VIBCB	*-*-		3.00501	0.206517	2.92227	0.017561	2.73181	0.196422	2.17708	0.330905	2.47956	0.0879304	3.112	0.209367	3.06325	0.0530604	3.10154	0.138931	4.37512	0.145717	3.54629	0.117683	3.76584	0.185029	3.93162	0.0485129	3.91677	0.166976	2.64899	0.258535	1.25739	0.543695	1.84781	0.0582908	2.21393	0.114198	2.30631	0.204569	2.44339	0.309086	2.72019	0.252216	3.86528	0.224249	3.20846	0.152092
Aco000329	basic helix-loop-helix bHLH DNA-binding superfamily protein	AT4G29100.1	AT4G29100.1	*-*-		3.23481	0.233092	4.36824	0.21914	4.68523	0.164824	5.32117	0.075627	6.23446	0.206022	7.64631	0.0189326	7.64647	0.336274	7.86515	0.0630848	5.08342	0.214608	3.59985	0.369818	3.39901	0.171503	4.46427	0.121957	4.82475	0.128935	4.91447	0.248593	4.764	0.34026	5.94747	0.313424	5.93759	0.227157	6.58946	0.157027	7.36337	0.0510717	7.59377	0.136208	7.48881	0.10708	3.94941	0.0417467
Aco000330	Thioesterase superfamily protein	AT3G16175.1	AT3G16175.1	-**-		3.55994	0.089768	3.17331	0.202852	3.72996	0.225883	4.10607	0.0419425	3.25188	0.0304485	3.46119	0.124963	3.50561	0.0413248	3.6452	0.156104	3.67711	0.264083	3.18739	0.0963869	3.05341	0.206682	2.37323	0.2561	2.30441	0.0762569	3.96329	0.0921545	4.3346	0.139165	4.12683	0.191085	2.63111	0.179979	3.405	0.0483396	3.54112	0.191441	3.46067	0.0376432	3.06848	0.328643	2.90783	0.105359
Aco000331	hypothetical protein	AT5G62310.1	Q00Z75_OSTTA	*-*-		4.58362	0.129775	4.64538	0.133413	4.75013	0.0864538	4.67209	0.0694318	4.70811	0.0786034	4.78575	0.0549544	4.71363	0.00413559	4.91614	0.201609	5.66497	0.0677566	5.08391	0.144507	5.1486	0.077712	5.55471	0.0658592	5.67094	0.0364096	4.56332	0.312853	4.15235	0.0454178	4.18123	0.51494	4.64296	0.104109	4.48089	0.241466	4.86335	0.0942261	4.66962	0.270014	4.69676	0.16244	5.77803	0.218285
Aco000332	alpha/beta-Hydrolases superfamily protein	AT5G25770.1	AT5G25770.3	***-		5.335	0.175119	5.41802	0.0766203	5.82243	0.0683773	5.52776	0.0823519	5.46057	0.072876	5.34074	0.0604275	5.47895	0.0352923	5.52171	0.0695857	4.2704	0.16671	4.21375	0.178945	4.15998	0.203125	4.18924	0.033512	4.03456	0.183096	5.09241	0.194437	5.17103	0.120612	5.40406	0.147458	5.31823	0.070457	5.22023	0.0318898	5.19047	0.0138024	5.16657	0.064089	5.15204	0.13176	4.23129	0.011481
Aco000333	Class E vacuolar protein-sorting machinery protein HSE1	AT4G32760.2	sp|Q4P5J4|HSE1_USTMA	*-*-		6.1541	0.241754	6.54574	0.0462572	6.11652	0.0655621	5.99244	0.149469	5.6299	0.0437782	6.04298	0.0816541	5.98044	0.113951	6.17526	0.017064	7.66894	0.0329081	7.08772	0.070236	6.72861	0.11252	6.94057	0.0381222	7.06501	0.127464	6.40521	0.0957714	5.96278	0.0438367	5.83969	0.149658	5.46435	0.0783838	5.58133	0.0194228	5.90469	0.0758261	5.75339	0.047995	6.35323	0.0260251	7.06756	0.208893
Aco000334	Signal peptidase I	AT3G24590.1	sp|Q51876|LEP_PHOLA	***-		4.95837	0.238452	4.7361	0.0828909	5.09932	0.0979249	5.41445	0.138222	5.24504	0.0614258	4.88055	0.156914	5.2419	0.00939101	5.23734	0.0516089	4.22378	0.0386121	4.10497	0.0345406	4.18766	0.16179	4.22085	0.0470059	3.98163	0.147073	5.00015	0.0566206	5.6926	0.133391	6.06073	0.0478465	5.78814	0.0699638	5.90538	0.0511149	5.6762	0.13148	5.50607	0.0598387	4.76175	0.0267838	4.17139	0.00884143
Aco000335	Pentatricopeptide repeat-containing protein	AT5G25630.1	sp|Q8GZ63|PP397_ARATH	***-		2.61016	0.233253	2.40086	0.298782	3.00459	0.0961905	2.98182	0.0868271	2.47498	0.217664	2.07538	0.186777	2.29586	0.25355	1.96682	0.153767	1.22436	0.232811	1.18143	0.228112	2.55361	0.130285	1.92095	0.0649334	0.992484	0.203332	2.59508	0.234688	2.0405	0.618884	2.72681	0.362039	2.7159	0.175387	2.50389	0.2126	2.49994	0.0132107	2.24048	0.0645788	2.69884	0.218334	1.65901	0.383725
Aco000336	Subtilisin-like protease	AT5G19660.1	sp|E4UZP9|SUB2_ARTGP	*-*-		5.39021	0.191884	5.83786	0.0257158	5.43216	0.0494083	5.38349	0.0238004	5.24046	0.0479343	5.34881	0.0483061	5.31766	0.113781	5.41647	0.0393548	5.73859	0.00660162	5.69203	0.0743708	5.5017	0.168366	5.46255	0.127883	5.58372	0.081651	5.66483	0.0501342	5.317	0.147671	5.49393	0.0409016	4.81111	0.0316575	5.19907	0.064256	5.36372	0.132487	5.13655	0.170718	5.2592	0.147899	5.39158	0.153983
Aco000337	NADP-binding Rossmann-fold superfamily protein	AT4G13250.1	AT4G13250.1	***-		5.52253	0.0523482	5.45312	0.221038	4.8883	0.0784913	5.21662	0.0845338	4.57839	0.129991	4.66522	0.149777	4.8073	0.0174962	4.78478	0.0586033	5.44322	0.0508831	5.98195	0.0907262	5.54781	0.0384603	5.1943	0.0449998	5.49679	0.0174534	5.1827	0.182958	5.23364	0.214691	5.02035	0.0501166	4.20321	0.0770611	4.3118	0.196229	5.03458	0.0744699	4.83129	0.0356519	4.66314	0.083518	5.06989	0.0485316
Aco000338	Post-GPI attachment to proteins factor	AT1G16560.3	sp|A2A559|PGAP3_MOUSE	***-		6.53503	0.173487	6.52638	0.0886157	6.53818	0.0831678	6.31512	0.0372621	6.21003	0.0649642	6.36411	0.0826576	6.34668	0.0851704	6.52826	0.0494796	6.6351	0.0620964	6.78604	0.0159712	6.93668	0.02772	6.79304	0.028473	6.77408	0.0157001	6.58909	0.0353732	6.08911	0.0345671	6.16103	0.0127172	5.86589	0.0258769	6.07594	0.0841882	6.19656	0.0830831	6.20598	0.065296	6.50194	0.0635709	6.85395	0.025415
Aco000340	E3 SUMO-protein ligase SIZ1	AT5G41580.1	sp|Q04195|SIZ1_YEAST	*-*-		6.23557	0.163616	6.73351	0.0205264	6.68087	0.0408381	6.83126	0.0906851	6.80208	0.0551177	6.53371	0.047525	6.68524	0.0167976	6.47981	0.0552569	5.36243	0.133203	5.7847	0.0802973	5.4793	0.291574	5.84058	0.141315	5.97957	0.0655429	6.27374	0.0337331	6.17943	0.0938178	6.3974	0.068477	6.53416	0.0548778	6.31676	0.0554978	6.22473	0.152305	6.2063	0.105986	6.49821	0.133428	5.78616	0.116648
Aco000341	Trafficking protein particle complex subunit 1 IC	AT1G51160.2	Q01G12_OSTTA	***-		5.25032	0.0776951	5.04173	0.0510164	5.31456	0.0639347	5.63002	0.106808	5.27739	0.0120623	5.50301	0.0922102	5.44057	0.0647137	5.56044	0.104901	5.17029	0.0336068	4.92856	0.0168407	4.97664	0.191716	5.06595	0.093777	5.04401	0.0984043	5.57048	0.0756806	6.09865	0.196515	5.81272	0.102967	5.36796	0.167994	5.51917	0.0618935	5.72126	0.10651	5.5495	0.0419326	5.13393	0.127409	5.10228	0.0734633
Aco000342	Proline iminopeptidase	AT3G61540.1	sp|P46547|PIP_AERSO	***-		5.89924	0.0973747	5.66706	0.0696001	5.84142	0.0414639	5.19182	0.05415	5.05961	0.106154	5.08203	0.0536141	4.9261	0.107505	5.10095	0.0376868	5.37772	0.042109	5.89942	0.0582452	6.1552	0.124328	6.0171	0.0645416	5.90886	0.10979	5.49323	0.189199	5.74189	0.0609945	5.81506	0.107206	5.56552	0.0320319	5.64679	0.0826713	5.82294	0.0594597	5.64753	0.0958147	6.15951	0.120145	6.1287	0.0527931
Aco000343	DNA polymerase I	AT4G32700.2	sp|P43741|DPO1_HAEIN	*-*-		5.0362	0.165021	5.65248	0.0450795	5.57545	0.026094	5.39752	0.0785429	5.41671	0.0850103	4.96042	0.124968	5.12801	0.096669	5.00229	0.0981866	4.52482	0.154324	4.86803	0.248572	4.4694	0.425659	4.95806	0.0431529	4.73168	0.0130199	5.11424	0.144202	4.31564	0.108732	4.8638	0.0819852	5.5946	0.0718703	5.26783	0.0307313	4.73453	0.243029	4.93862	0.0775115	5.7077	0.16661	4.71711	0.133494
Aco000344	CAAX amino terminal protease family protein	AT5G60750.1	AT5G60750.1	***-		6.30068	0.215774	6.70178	0.0327956	5.60762	0.0978863	6.37295	0.301787	5.32165	0.0741262	5.92809	0.23087	5.81504	0.086904	5.92267	0.161662	4.18383	0.0478908	4.50526	0.179583	3.77531	0.345735	4.99468	0.160804	4.68981	0.175028	5.84045	0.394783	6.921	0.0474192	5.53217	0.153469	4.91388	0.132096	5.94828	0.14922	6.24505	0.224964	5.85867	0.149339	4.89303	0.0691337	4.70699	0.0759234
Aco000346	hypothetical protein	AT4G22640.1				-1.73549	1.34137	0.331569	0.889619	-0.224903	0.275924	0.358169	0.401696	0.169789	0.599982	1.32982	0.259918	1.03006	0.244166	1.2793	0.209033	-3.39146	0	-3.47357	0.941145	-1.74965	0.346996	-1.97772	1.22133	-3.43251	0.982202	0.0402445	0.909111	0.314464	0.859513	1.37395	0.299008	1.58239	0.380056	1.16631	0.263873	1.16917	0.10853	1.3841	0.321216	0.473868	0.504459	-1.44803	0.33499
Aco000347	Ethylene-responsive transcription factor	AT4G11140.1	sp|Q40477|ERF4_TOBAC	*-*-	AP2-EREBP	-3.2028	1.21191	-4.41471	0	-2.25073	1.11085	-0.661333	0.581249	-0.0740192	0.274951	-0.996272	0.665331	-0.669236	0.546268	-0.0645483	0.0801242	-3.08765	0	-4.41471	0	-1.18369	0.241129	-2.2777	1.08302	-1.85293	0.326533	-1.21419	0.480281	-0.0789266	0.0928708	-0.28476	0.296912	0.483009	0.200801	-0.364851	0.483183	-1.18979	0.80425	-0.837809	0.407623	-2.0867	1.16423	-0.62503	0.34567
Aco000348	uncharacterized protein	AT2G46300.1	M0T917_MUSAM	*-*-		2.35712	0.205119	1.92138	0.232345	3.21186	0.212746	1.8729	0.161521	1.92246	0.0960604	2.15302	0.166842	2.58619	0.147611	2.34458	0.174313	3.41501	0.042907	3.33906	0.170413	3.24513	0.115543	3.6153	0.15671	2.53005	0.318687	2.31951	0.266183	1.26652	0.225198	2.31567	0.196378	1.65061	0.313684	1.23575	0.0607134	1.83008	0.0405445	1.97886	0.14042	2.05937	0.540642	3.92644	0.146377
Aco000349	receptor-like kinase 1	AT4G23740.1	AT1G48480.1	*-*-		7.07374	0.148738	7.2187	0.0747322	7.45467	0.0486973	7.91696	0.213056	7.4607	0.0126025	7.4557	0.118089	7.60777	0.0101435	7.66471	0.035123	7.15548	0.174957	7.2652	0.121654	7.299	0.0334121	7.16749	0.127476	7.38026	0.0714491	7.47662	0.334307	8.59738	0.0663519	8.90851	0.114818	8.29016	0.00627636	8.2581	0.149287	8.47108	0.0207837	8.42567	0.109446	7.31095	0.062532	7.53503	0.0477377
Aco000350		AT1G79740.1	AT1G79740.1	*-*-		3.43879	0.104665	3.21972	0.111767	2.99663	0.304045	2.44949	0.0407351	2.94714	0.10097	2.50692	0.0913448	2.4126	0.237758	2.62374	0.118585	2.5608	0.374692	2.68839	0.296016	3.72664	0.107198	3.21015	0.134869	2.88949	0.117003	3.26015	0.163695	2.95295	0.159775	2.64512	0.331256	3.09963	0.125913	2.43948	0.178678	2.4119	0.177782	2.45701	0.0527924	2.60684	0.107865	3.27605	0.129747
Aco000351	Proline-rich cell wall protein-like Ubiquitin-associated/translation elongation factor EF1B protein	AT5G53330.1	Q8LG11_ARATH	***-		5.05991	0.00973756	4.63339	0.176467	5.23701	0.0791275	4.82531	0.0892084	4.75648	0.0317659	4.7543	0.0642267	4.61027	0.0560876	4.7765	0.0118437	4.41085	0.0165459	4.09143	0.101686	4.15955	0.258918	3.75848	0.0668934	3.82868	0.03016	4.86324	0.0564364	4.90613	0.3294	4.96132	0.0452361	4.37529	0.123919	3.86407	0.139126	4.02957	0.168881	4.00291	0.0915376	4.48429	0.0525691	3.91596	0.186513
Aco000352	GDSL esterase/lipase	AT4G01130.1	sp|Q9M153|GDL61_ARATH	***-		7.66516	0.0417022	7.34085	0.0266596	7.18025	0.0191053	6.56402	0.169478	6.50373	0.016748	6.98896	0.067825	6.98263	0.153834	7.27371	0.0462144	7.82184	0.0268132	7.7925	0.0444188	7.90324	0.0771496	7.81927	0.0415522	7.70702	0.0375927	7.44077	0.0606308	6.72217	0.0670853	6.60652	0.0821074	6.38983	0.0727888	6.719	0.0361748	6.98177	0.046484	6.9459	0.143299	7.6118	0.0936585	7.72791	0.087713
Aco000353	Multidrug resistance protein ABC transporter family	AT3G59140.1	B9N9A1_POPTR	***-		1.56171	0.0621419	1.60284	0.104294	1.46136	0.479055	1.70634	0.274813	2.89959	0.0831439	2.58846	0.137458	2.21918	0.408498	2.28539	0.0554529	0.798445	0.376673	-0.862016	0.793562	-2.13026	1.18705	-1.32101	0.534185	-2.38254	1.09336	0.603587	0.837931	0.770704	0.303715	1.65171	0.470776	2.80965	0.0256593	1.77526	0.173686	2.2215	0.136597	2.44742	0.203371	2.84889	0.271737	-2.15035	1.16344
Aco000354	hypothetical protein	AT5G52950.1	AT5G52950.1	***-		3.49157	0.352515	4.11578	0.154213	4.03343	0.10086	4.62569	0.152425	5.42729	0.0710336	4.66193	0.0765808	4.82447	0.0528768	4.62841	0.058867	1.08493	0.568556	2.71202	0.336054	2.44511	0.354627	3.77946	0.126732	2.71405	0.234892	4.07368	0.145845	3.32219	0.0702443	5.02662	0.239611	6.06467	0.0892493	5.83338	0.0858088	5.28015	0.171841	5.54193	0.125641	4.65724	0.296756	3.6087	0.146492
Aco000355	Lactoylglutathione lyase / glyoxalase I family protein	AT1G64185.1	AT1G64185.1	***-		4.32909	0.283987	3.73219	0.18858	4.16585	0.150088	3.92843	0.110557	4.16163	0.0418133	3.89725	0.258657	3.91316	0.0771622	3.81578	0.116495	2.97888	0.376324	3.58813	0.0785899	4.44348	0.153371	3.61743	0.271282	3.29895	0.302059	4.12071	0.240449	4.04331	0.333668	3.94063	0.113245	4.08028	0.146331	4.04766	0.178718	3.97241	0.167769	3.99374	0.05532	4.49914	0.0425076	3.97364	0.139596
Aco000356	rRNA-processing protein FCF1-like protein	AT2G46230.1	sp|Q32PD0|FCF1_BOVIN	***-		6.35349	0.116006	5.97585	0.0387332	6.4335	0.0633718	6.31388	0.0992322	6.30589	0.0503092	6.439	0.0907094	6.15575	0.146292	6.24948	0.120085	5.28803	0.146299	5.33768	0.122563	5.93554	0.171371	5.60898	0.212661	5.03277	0.132777	6.53286	0.168104	6.43633	0.147044	6.47172	0.114395	6.56457	0.0558736	6.60814	0.0518283	6.51234	0.108103	6.58031	0.0222609	6.5427	0.15856	5.5753	0.117021
Aco000357	TRICHOME BIREFRINGENCE-LIKE 26	AT4G01080.1	AT4G01080.1	***-		3.19244	0.261703	3.40661	0.198814	4.30368	0.189426	4.84295	0.246196	5.50441	0.124643	4.71544	0.154067	4.61487	0.48395	4.34179	0.192378	4.74195	0.229543	5.07286	0.213158	5.33554	0.172315	5.71404	0.174367	5.53447	0.333537	4.32175	0.216848	3.4906	0.32321	4.75315	0.252031	5.60238	0.120899	5.59711	0.20512	5.01923	0.10999	5.01083	0.0937911	5.04007	0.0446823	6.15429	0.256601
Aco000358	WRKY family transcription factor	AT4G23810.1	AT4G23810.1	*-*-	WRKY	-3.11482	1.29989	2.37024	0.446779	3.80405	0.258654	2.69083	0.702265	5.18248	0.227257	3.73579	0.253565	4.40876	0.754904	3.30542	0.0927648	5.21954	0.0449231	7.74611	0.189364	2.87447	0.399169	4.24427	0.228673	7.5264	0.135156	-0.0328801	0.727375	4.2861	0.455882	4.86408	0.772083	5.60171	0.309513	5.31189	0.424471	5.79611	0.234848	5.13147	0.0739288	3.35183	0.180362	5.56638	0.519022
Aco000359	subtilisin-like serine protease 3	AT2G19170.1	AT2G19170.1	--*-		-2.88921	1.5255	-1.6675	1.1234	-3.48103	0.933682	-2.69576	0.888575	-3.42532	0.989393	-2.20381	1.11222	-4.41471	0	-2.0518	1.26121	3.06941	0.119075	5.37272	0.147197	6.79993	0.386062	4.8034	0.467523	3.75163	0.320028	-0.311243	0.231796	-3.57794	0.836774	-2.55387	1.03588	-2.323	1.08206	-1.9788	0.357201	-3.73375	0.680965	-3.6846	0.730111	-1.63195	1.40165	4.74423	0.282087
Aco000360	spermidine synthase 3	AT5G53120.5	AT5G53120.1	***-		5.93485	0.075102	5.92193	0.0231779	6.26195	0.0567185	6.19778	0.0446216	6.06146	0.0155394	5.99348	0.0980078	5.93157	0.0582142	6.00552	0.00740999	5.0854	0.0747275	4.90975	0.0593739	5.09151	0.0750482	5.04088	0.0610815	4.56009	0.0533256	5.80831	0.203612	5.79026	0.0782537	6.02196	0.0504247	6.22501	0.0727298	5.78878	0.0870737	5.81797	0.0810069	5.72092	0.0689085	6.28582	0.0462958	4.9122	0.118253
Aco000361	Long-chain-fatty-acid-CoA ligase	AT4G23850.1	sp|O88813|ACSL5_RAT	***-		-3.2028	1.21191	-1.62004	1.19419	-2.24651	1.11497	-2.07403	0.176045	-1.72288	0.48982	-1.30734	0.473889	-2.04329	1.20251	-1.2699	0.697174	3.31717	0.418423	1.27397	0.152053	-1.56209	1.4569	-1.96357	1.3278	0.249284	0.330004	-1.52131	0.175686	-1.70533	1.47679	-4.41471	0	-1.01316	0.383063	-0.73395	0.308686	-1.46624	0.356901	-0.528164	0.455491	-1.94402	1.23946	-0.0942073	0.327058
Aco000363	membrane-associated progesterone binding protein4	AT4G14965.1	AT4G14965.1	***-		3.51732	0.343794	3.44409	0.0660941	3.90622	0.0944808	4.1764	0.075756	4.11711	0.148546	4.03032	0.103602	4.04824	0.205331	4.27962	0.0932307	3.56446	0.15177	4.3089	0.147216	4.71544	0.080422	4.57064	0.0419035	4.61409	0.15442	3.90956	0.187477	3.78549	0.178182	4.10056	0.178715	4.04238	0.143902	3.84988	0.200798	3.88088	0.146278	4.06955	0.093261	3.57899	0.150517	4.71038	0.0831718
Aco000367	Galactosyltransferase family protein	AT1G53290.1	AT1G53290.1	***-		3.64146	0.142933	3.97373	0.0921808	4.04513	0.0723619	4.11094	0.19392	4.02133	0.0792115	4.04027	0.205267	4.06113	0.0722397	4.18836	0.0854023	4.41949	0.0452189	4.54381	0.0641588	4.4313	0.0740921	4.5574	0.151282	4.49808	0.0380406	3.97499	0.213287	4.2755	0.108333	4.41999	0.06287	3.92563	0.0609918	3.80256	0.0909654	4.08907	0.0832817	4.16629	0.0813811	3.75744	0.208499	4.62561	0.053055
Aco000368	GDSL esterase/lipase	AT5G45910.1	sp|Q9FJ45|GDL83_ARATH	***-		3.81185	0.407313	1.94358	0.11577	3.19823	0.0413952	2.18064	0.254847	0.142971	0.348342	1.18335	0.445661	1.35999	0.335166	1.70871	0.080798	3.94335	0.175425	2.7307	0.112076	2.13215	0.301573	2.49133	0.335887	3.0813	0.0311897	1.63382	0.0541747	2.57088	0.115524	2.25482	0.317653	0.177018	0.305207	1.37011	0.158922	1.61297	0.268841	1.44813	0.191378	1.38238	0.489525	2.54297	0.284224
Aco000369	Isoamyl acetate-hydrolyzing esterase-like protein	AT5G45920.1	sp|Q2TAA2|IAH1_HUMAN	*-*-		2.43628	0.0822837	3.45442	0.805231	3.29726	0.20042	3.8406	0.257015	4.33559	0.0450387	3.8107	0.23267	4.02808	0.130949	3.77225	0.0542848	0.209759	1.57129	0.396244	0.626181	0.876434	0.38648	1.07869	0.332987	1.0618	0.418246	2.71595	0.0916247	3.14688	0.754582	3.99273	0.133631	4.56325	0.105085	4.32091	0.132316	3.87196	0.218775	3.89404	0.215407	4.17287	0.154653	1.25149	0.353322
Aco000370	HXXXD-type acyl-transferase family protein	AT1G28680.1	AT1G28680.1	***-		-0.288976	0.366043	0.297361	0.210771	-3.00515	1.40956	-1.21832	0.374607	-1.32225	0.464785	-0.544813	0.291119	-0.964722	0.377245	-1.32148	0.125223	0.419976	0.350637	0.829144	0.149324	0.023684	0.350082	0.0383404	0.477051	0.528051	0.55913	-0.60601	0.136543	-3.22431	1.1904	-2.60559	0.90462	-2.92334	1.49138	-0.65438	0.275506	-0.620203	0.573836	-0.584463	0.21958	0.211073	0.562599	-3.03591	1.3788
Aco000371	Magnesium-chelatase subunit ChlI	AT5G45930.1	sp|Q9TL08|CHLI_NEPOL	***-		1.13053	0.302345	0.929935	0.237676	1.78716	0.273108	1.40988	0.16029	1.00208	0.138893	0.224189	0.569719	0.736675	0.0527411	0.679205	0.204265	0.193317	0.940148	1.39128	0.26713	1.57881	0.202289	1.51405	0.030137	0.122288	0.21112	0.469988	0.166059	0.668094	0.407934	0.916956	0.393166	1.43858	0.338604	1.06768	0.342956	0.501174	0.839912	1.19194	0.178773	1.86929	0.268728	0.810505	0.293958
Aco000376	Calcium-binding EF-hand family protein	AT1G53210.1	AT1G29020.1	***-		-0.24871	2.17542	1.87846	0.738783	0.113677	0.412431	3.65177	1.2276	3.15115	0.292384	4.63175	0.269317	3.05667	0.458941	2.31612	0.367494	9.81413	0.181506	8.61277	0.0950642	4.48046	0.319223	7.78801	0.480903	9.52748	0.114392	2.52242	0.355956	4.64834	1.51936	2.72692	0.173255	3.19005	0.147741	4.61328	0.729054	4.42509	0.536083	2.78444	0.194043	2.38704	0.238555	6.20562	0.534586
Aco000377	Phospho-N-acetylmuramoyl-pentapeptide-transferase-like protein	AT4G18270.1	sp|O49730|MRAY_ARATH	***-		2.12352	0.0995218	2.56095	0.109929	2.63079	0.253064	2.50068	0.320777	3.00171	0.100223	2.66295	0.110234	2.75578	0.0788846	2.50531	0.260045	4.25895	0.140582	4.13864	0.227981	4.59812	0.0928907	4.12459	0.0787415	4.0665	0.131227	2.50609	0.525268	1.89163	0.0307313	2.67325	0.0561133	3.11537	0.240348	2.15501	0.158918	1.57971	0.116904	1.34882	0.612793	2.66716	0.519294	3.50932	0.113887
Aco000378	SOUL heme-binding family protein	AT1G17100.1	AT1G17100.1	***-		2.69153	0.797552	1.5777	0.622526	0.513263	0.160303	2.43131	0.152012	1.41421	0.348748	1.45337	0.0299014	1.81875	0.0704035	1.5548	0.0970509	3.52639	0.037359	4.74105	0.360608	3.70114	0.479813	3.17249	0.272939	4.12765	0.0574708	1.46121	0.242164	2.72288	0.172185	2.45986	0.0726648	1.28043	0.0509534	1.88051	0.18147	2.90536	0.15503	2.01609	0.121457	1.17908	0.760191	2.60639	0.148733
Aco000380	RING/U-box superfamily protein	AT1G78420.2	AT1G78420.1	***-		3.5944	0.234407	2.93236	0.0389836	1.93921	0.440475	2.04152	0.193473	1.96623	0.104478	1.33122	0.0606775	1.68883	0.303062	1.78652	0.0838413	3.52837	0.157027	3.65945	0.0935251	3.39947	0.0227061	2.38867	0.298128	2.99659	0.408897	2.23169	0.168499	2.96128	0.27575	1.22745	0.546408	0.968848	0.254074	0.231319	0.78439	0.690667	0.39366	1.06533	0.0721119	0.334254	0.190707	2.78271	0.385191
Aco000381	hypothetical protein	AT2G34580.2	AT2G34580.2	***-		-1.98646	1.32852	0.37211	0.348028	0.729305	0.464547	1.34585	0.251751	1.82758	0.22798	1.17323	0.209577	1.278	0.0715058	1.18889	0.124001	-4.41471	0	-0.253487	0.267138	-0.194054	0.196253	0.137631	0.47358	-2.36074	1.02991	-0.654723	0.765128	-1.15475	0.574851	1.85637	0.244395	2.30668	0.187828	1.70717	0.263682	1.43812	0.339059	1.61923	0.23495	0.793066	0.392772	-0.394967	0.586084
Aco000382	Polyadenylate-binding protein	AT1G53650.2	sp|F4HT49|PABP1_ARATH	*-*-		6.35489	0.143031	6.1317	0.0447154	5.78925	0.0435644	5.13999	0.144442	4.74001	0.0624627	4.97508	0.0616754	4.95409	0.126118	5.29705	0.0489077	5.84878	0.0796195	5.29605	0.00856095	5.35749	0.037334	4.62698	0.0524889	4.7358	0.10255	6.49932	0.0420862	6.74898	0.179024	5.70463	0.0420643	5.19921	0.0811004	5.03684	0.107103	5.2812	0.198824	5.0857	0.157671	5.20371	0.222261	4.95677	0.0970868
Aco000383	alpha/beta-Hydrolases superfamily protein	AT1G29120.4	AT4G25770.1	*-*-		1.69478	0.126522	2.04958	0.0985326	1.59828	0.0396362	1.32309	0.274048	1.37002	0.257582	1.4804	0.0474296	1.49918	0.090368	1.06576	0.123778	5.26533	0.261657	4.21022	0.309215	3.80986	0.127386	3.61955	0.0975965	3.97398	0.217204	1.7941	0.302384	1.24517	1.00746	2.22823	0.131252	2.37248	0.191205	1.66685	0.185872	1.95409	0.265253	1.59446	0.0557971	0.913983	0.900776	3.35	0.246467
Aco000384	WD-40 repeat family protein	AT1G29260.1	AT5G67320.1	*-*-	WD40-like	3.12137	0.111233	3.54605	0.222835	3.06994	0.0979255	4.47495	0.437326	5.38188	0.102022	4.95149	0.0899471	5.05673	0.123569	4.74724	0.176464	2.98864	0.0938161	4.2442	0.0607604	1.98507	0.373574	3.36969	0.0621855	4.76604	0.0817418	3.79837	0.332276	5.47111	0.296437	5.55647	0.0236833	5.61245	0.132439	5.94177	0.117558	5.90131	0.0794802	5.68917	0.154749	3.38097	0.0849395	3.5775	0.350306
Aco000385	Cathepsin B-like cysteine proteinase	AT5G43060.1	sp|P25802|CYSP1_OSTOS	*-*-		2.55046	0.236941	3.72818	0.0741827	2.77507	0.0545239	3.29459	0.170485	4.30792	0.0877368	3.683	0.076139	4.03225	0.176533	3.76667	0.130889	2.10259	0.535782	3.10926	0.0357834	2.88005	0.181671	3.59391	0.0514277	3.50906	0.182875	2.46043	0.189374	3.73459	0.121223	3.19221	0.12735	3.95308	0.0307477	3.37206	0.178925	3.85226	0.195351	3.77826	0.144201	3.08541	0.566163	3.46401	0.206613
Aco000387	Protein kinase family protein	AT4G18640.1	AT2G40270.2	*-*-		4.77109	0.272388	4.8372	0.106211	5.23557	0.0931019	5.61088	0.130115	5.44895	0.0288814	5.31042	0.0403976	5.28864	0.117908	5.04981	0.093619	3.99635	0.202769	4.27097	0.0664419	4.13303	0.0237592	4.26345	0.0878409	4.414	0.0819117	4.75608	0.0853759	5.10641	0.0920113	5.46565	0.116555	5.6272	0.0353394	5.21915	0.128984	5.31218	0.0754293	5.19941	0.0608851	4.61503	0.0997291	4.37508	0.051299
Aco000388	Mitochondrial substrate carrier family protein	AT5G19760.1	AT5G19760.1	***-		8.71733	0.141009	8.37558	0.00853118	8.48004	0.0392307	8.18651	0.0878879	7.94514	0.0291887	8.07153	0.0733695	7.98868	0.0466616	8.02361	0.0274396	7.90445	0.0572405	8.13305	0.101865	8.56368	0.190959	7.92329	0.11822	7.74705	0.13748	8.56027	0.0928528	8.77426	0.0537903	8.55238	0.0472133	8.34916	0.0570417	8.16277	0.0681056	8.19342	0.0913434	8.34794	0.0208933	8.38661	0.0780604	8.14685	0.0623655
Aco000389	NADP-binding Rossmann-fold superfamily protein	AT4G18810.1	AT4G18810.2	*-*-		2.88889	0.218991	3.3356	0.0475171	3.56789	0.141606	3.5624	0.208927	3.56562	0.0199509	3.18541	0.0640471	3.62666	0.084837	3.54298	0.164867	3.70861	0.229696	4.12899	0.172324	4.01557	0.17853	4.03364	0.0723851	4.40755	0.162703	3.28065	0.058134	2.91956	0.307379	3.03886	0.245519	3.53561	0.0303311	3.57088	0.0718094	3.26497	0.298758	3.04086	0.273647	3.21539	0.2594	4.024	0.0702062
Aco000390	Protein kinase superfamily protein	AT4G32300.1	AT5G24080.1	*-*-		-4.41471	0	-0.709993	0.827731	-0.704479	0.536176	-2.23315	1.10474	-1.04304	0.607625	-0.649552	0.471327	-0.435344	0.653553	-0.0396552	0.228654	-2.76979	0	-3.12259	1.29213	-4.41471	0	-1.79773	0.230735	-1.12036	0.0868363	-1.22666	0.240883	0.416602	0.320707	-2.01518	1.19982	-2.4195	1.00897	-2.20968	1.10967	-0.831421	0.114901	-1.06997	0.114584	-4.41471	0	-1.28738	0.0996334
Aco000391	Nucleotide/sugar transporter family protein	AT1G06470.2	AT1G06470.1	***-		5.00735	0.178202	5.43722	0.108102	5.21672	0.0999419	5.18811	0.0799616	4.80628	0.0693593	5.34486	0.0915393	5.37761	0.0996948	5.62977	0.065749	6.61865	0.0847332	6.0513	0.017355	5.64398	0.0361355	6.18473	0.0265902	6.36695	0.0559595	5.32886	0.047712	5.3905	0.057288	5.24847	0.061773	4.70073	0.128781	4.91172	0.197381	5.56199	0.116992	5.51164	0.0358873	5.32504	0.146888	6.13274	0.0229522
Aco000392	BES1/BZR1 homolog 4	AT1G78700.1	AT1G78700.1	***-	BES/BZR	2.62047	0.362953	2.86724	0.0608497	3.49918	0.199684	3.59882	0.305742	3.9825	0.150193	3.86666	0.374796	3.95593	0.0987914	4.52972	0.124013	4.98691	0.0216025	4.47042	0.225313	3.59508	0.21236	4.56933	0.123886	4.85885	0.194255	3.5529	0.034332	3.88743	0.25364	4.55256	0.138158	4.79514	0.142028	4.28314	0.236989	4.4212	0.0952325	4.56351	0.0625345	3.96372	0.176532	4.59828	0.0691655
Aco000393	Small heat shock protein C2	AT1G06460.1	sp|Q4UKR8|HSPC2_RICFE	*-*-		0.334471	1.04039	-0.81919	0.318149	-2.54428	0.93522	-0.642804	0.376264	-0.275457	0.23697	0.305417	0.274725	-0.804003	0.458923	-0.128439	0.753641	-1.41197	2.05229	-0.414917	0.651663	0.423579	0.111408	-0.339052	0.139224	-0.213396	0.522887	-0.0743119	0.415596	0.453024	0.623829	-1.2712	0.429946	-0.802549	0.503207	-0.0386325	0.646776	-0.628461	0.365135	0.288556	0.596718	-0.954174	1.73598	0.394575	0.186003
Aco000395	Transcription elongation factor-like protein	AT5G46030.1	sp|Q8LHP0|ELOF1_ORYSJ	***-		7.60817	0.243544	6.85992	0.0260591	7.37185	0.0306083	7.13385	0.0558092	7.20573	0.110896	7.26664	0.0593589	7.22231	0.105019	7.39737	0.0554662	6.84672	0.144386	6.56407	0.0806867	6.93831	0.145105	6.68583	0.132438	6.7052	0.0610123	7.13827	0.105808	6.94673	0.214443	6.58847	0.0275416	6.56728	0.0675929	6.51286	0.013029	6.79084	0.0284137	6.76955	0.0162505	6.94198	0.112408	6.68466	0.0811068
Aco000396	UDP-glucose 4-epimerase	AT1G78570.1	sp|Q9CNY5|GALE_PASMU	***-		1.84278	0.528238	3.61739	0.0983078	2.76719	0.201732	3.22839	0.250291	4.37965	0.0947647	4.84967	0.109048	4.59935	0.149158	4.41105	0.0351872	6.2619	0.09315	5.85232	0.26903	4.07567	0.14504	6.21926	0.123173	7.068	0.1474	3.30607	0.126779	3.49606	0.0921959	3.86846	0.256335	4.77689	0.0940639	5.1013	0.0613996	5.34032	0.102628	5.34598	0.105425	4.62668	0.119864	5.85201	0.0748878
Aco000398	WD repeat-containing protein-like protein	AT1G53090.2	sp|Q54KL5|WDR5_DICDI	*-*-	WD40-like	6.45979	0.190084	6.64094	0.0827959	7.10236	0.105468	6.92532	0.160206	5.81568	0.100295	5.95761	0.0623764	6.49456	0.253401	6.43604	0.0551556	4.29342	0.118301	4.51994	0.224636	4.58224	0.159067	4.55933	0.117629	3.88245	0.185922	6.05484	0.429612	6.02976	0.176693	5.85793	0.195572	4.83336	0.0687607	5.82772	0.0893037	6.09489	0.108316	5.78229	0.145917	6.32932	0.0630672	4.21443	0.128013
Aco000399	Protein kinase superfamily protein	AT1G53050.1	AT1G53050.1	***-		6.39793	0.0198416	6.64218	0.0444465	6.91222	0.0793797	6.92042	0.0133239	7.02399	0.0376467	6.98627	0.0553635	6.86922	0.0500901	6.87852	0.0709852	6.15019	0.0855489	6.0271	0.0382065	6.11678	0.134148	5.95607	0.123452	5.73906	0.0699429	6.51237	0.109169	6.71108	0.0836847	6.78746	0.013058	6.55294	0.04285	6.54042	0.030674	6.43717	0.0468959	6.50919	0.051752	6.60775	0.112192	6.07425	0.0412337
Aco000401	Protein of unknown function DUF616	AT1G28240.1	AT1G28240.1	***-		0.481835	0.22262	0.214723	0.263599	0.868578	0.329483	1.20655	0.44841	1.84855	0.201893	0.96359	0.220524	0.547601	0.0679602	0.680492	0.21703	0.440423	0.000468029	0.631669	0.212234	1.06672	0.181609	-0.113011	0.310326	-0.960798	0.714615	1.07188	0.623499	0.980262	0.429084	1.24212	0.36733	0.410102	0.612073	0.942977	0.197994	0.192397	0.159682	0.622427	0.207399	0.951907	0.378559	-0.91416	1.75902
Aco000402	Thioredoxin-related transmembrane protein	AT5G11640.1	sp|Q6DFS0|TMX2_XENTR	***-		4.7408	0.195154	4.82497	0.0737302	5.04155	0.0432658	4.91007	0.156432	4.73175	0.0840839	4.8969	0.0136715	4.75461	0.0558018	5.065	0.0903187	5.17515	0.210092	4.92316	0.0232341	5.01694	0.11962	5.13414	0.0961591	5.37747	0.0352532	4.90322	0.141516	4.63376	0.111896	4.54728	0.050062	4.14181	0.194313	4.48129	0.0470069	4.7772	0.139997	4.68724	0.0832824	5.23567	0.0468384	5.22348	0.043626
Aco000403	B3 domain-containing protein	AT4G33280.1	sp|Q8S2E6|Y1235_ORYSJ	***-	B3-Domain	3.821	0.0654453	4.20234	0.0731072	4.15745	0.106396	4.31237	0.0250412	4.44096	0.0297938	4.83872	0.0652062	4.6152	0.0474362	4.75415	0.102137	4.7797	0.0167436	4.4319	0.188727	4.59076	0.0966052	4.99426	0.0590015	4.88501	0.0666683	4.19874	0.105488	3.84063	0.247641	4.28924	0.208956	4.37604	0.101532	4.1683	0.148111	4.40861	0.0766977	4.25555	0.0197651	4.36527	0.0314889	4.72639	0.0492453
Aco000404	2-oxoglutarate 2OG and FeII-dependent oxygenasesuperfamily protein	AT1G35190.1	AT1G35190.1	***-		4.08789	0.140086	4.55145	0.0443677	4.71761	0.0545789	4.13225	0.153932	4.1259	0.0753474	4.24127	0.0754472	4.43514	0.156728	4.49608	0.056192	4.40482	0.144813	4.45513	0.0805125	4.41944	0.0923681	3.7951	0.0749897	4.0693	0.0366721	4.33545	0.160054	4.21958	0.108364	3.6301	0.130507	3.3767	0.0751718	3.47948	0.153429	3.76152	0.16093	3.33372	0.144451	3.87747	0.176165	4.02236	0.167436
Aco000405	40S ribosomal protein S24-2	AT5G28060.1	sp|Q8LC83|RS242_ARATH	***-		7.70924	0.398764	7.09744	0.0261257	7.00959	0.0565148	7.2456	0.101622	6.95441	0.0651247	7.54212	0.104245	7.28253	0.0974739	7.5466	0.101728	6.95291	0.0184188	7.12845	0.106399	7.61971	0.263804	7.17606	0.130065	6.74904	0.0760937	7.95197	0.071785	7.9708	0.125316	7.88178	0.0151508	7.47626	0.0953589	7.61178	0.0189452	7.81495	0.190127	7.86488	0.0984998	7.57085	0.169788	7.19405	0.117533
Aco000406	hypothetical protein					5.13427	0.212872	4.4491	0.0875954	4.62209	0.0619699	4.61632	0.11724	4.99407	0.10263	5.27547	0.0385248	5.35618	0.13833	5.36156	0.183292	3.39756	0.00369724	3.88228	0.0355791	4.23783	0.125139	4.14189	0.114085	4.37585	0.0295775	5.11346	0.0983933	4.91121	0.253802	4.85359	0.134314	5.18643	0.0500575	5.14688	0.0257962	5.28597	0.0658939	5.35998	0.0920624	5.25053	0.0565918	3.75257	0.319102
Aco000407	hexokinase 1	AT4G29130.1	AT4G29130.1	***-		5.65295	0.387177	3.79003	0.0725328	3.07717	0.157818	1.74761	0.405851	-1.5949	1.45118	1.22956	0.362777	1.00092	0.36001	1.23169	0.164729	1.5222	0.548195	1.29957	0.17584	0.948699	0.494842	-1.22766	0.538889	-0.638372	0.0370501	4.93158	0.0637777	4.1832	0.170173	1.31344	0.183002	-0.930884	0.441165	0.226554	0.237775	1.54603	0.351881	0.665262	0.359175	-0.339054	2.07519	-0.615743	0.574634
Aco000408	hypothetical protein					1.4944	0.190245	-0.180846	0.637437	-0.836756	0.421804	-4.41471	0	-3.65973	0.754976	-3.41311	1.0016	-2.18822	1.11505	-2.3537	1.08343	-1.63986	1.38388	-2.09859	1.21748	-0.457811	0.641946	-3.72107	0.693638	-4.41471	0	0.548106	0.218234	-1.17544	0.348402	-2.541	1.04658	-4.41471	0	-4.41471	0	-2.98648	0.716418	-4.41471	0	-4.41471	0	-2.81788	0.815211
Aco000410	Profilin	AT2G19760.1	G9I6G5_9POAL	***-		6.94338	0.0444242	6.93208	0.0736537	6.6233	0.0546991	6.88216	0.317557	6.45978	0.0957663	7.12876	0.0954109	6.8501	0.107737	7.04924	0.043201	7.96348	0.0338521	7.57705	0.117179	7.68284	0.173442	7.60921	0.0802361	7.6992	0.0293914	7.12771	0.104968	8.33618	0.110647	7.72207	0.0882269	7.74665	0.0704231	7.53533	0.146028	7.88921	0.0809233	7.80345	0.0113356	6.90126	0.149712	7.80405	0.0323623
Aco000411	dual specificity protein phosphatase 1	AT2G35680.1	AT3G23610.1	*-*-		5.3167	0.21076	5.38346	0.0226572	5.55833	0.0280357	5.39775	0.0341136	4.17084	0.0233548	4.27562	0.152331	4.37116	0.278161	4.56769	0.0308716	4.72458	0.0479855	4.65225	0.175492	5.51532	0.0434219	4.78842	0.16863	4.12988	0.134414	4.84084	0.295085	4.97137	0.17672	4.50943	0.109988	3.60548	0.122471	3.6487	0.252414	3.94657	0.0931019	3.61155	0.152895	4.46147	0.302045	4.29326	0.284454
Aco000413	phosphofructokinase 3	AT4G26270.1	AT4G26270.1	***-		7.07884	0.132077	7.49933	0.0866083	7.14832	0.0609249	7.2805	0.102347	7.18519	0.0864834	7.51969	0.0427587	7.23889	0.0600717	7.27931	0.0391502	6.75149	0.0135359	7.04827	0.0433993	6.75058	0.136296	6.67584	0.0559539	6.8048	0.124339	7.45956	0.0622221	7.40297	0.0243718	7.40471	0.0651599	6.70874	0.0549192	7.20845	0.0157105	7.25459	0.0605282	7.19262	0.0328665	7.09185	0.0455988	6.53005	0.0773095
Aco000414	DNA repair protein RadA-like protein	AT5G50340.1	sp|Q9KGG1|RADA_BACHD	***-		4.7215	0.129439	4.67039	0.0170912	4.80951	0.137867	5.07818	0.136866	5.14579	0.0468802	4.94288	0.0353404	4.9994	0.0947421	4.78666	0.0318423	3.93104	0.0805126	3.6499	0.111802	3.53486	0.267679	3.90011	0.0573492	3.89055	0.089451	4.4018	0.069084	4.74234	0.101561	5.48791	0.0998811	5.58703	0.123512	5.34537	0.0211056	5.20774	0.0755129	5.06319	0.0577703	4.95218	0.263358	3.82359	0.0235685
Aco000415	Inositol oxygenase	AT1G14520.2	sp|Q8L799|MIOX1_ARATH	***-		10.3205	0.153078	8.58198	0.332108	8.52319	0.0428293	8.09605	0.150523	4.22559	0.0299223	6.43453	0.399452	6.78582	0.267015	6.68518	0.0997187	6.02562	0.151662	6.25594	0.437329	5.82916	0.503613	5.11426	0.0479707	4.86182	0.391939	8.51848	0.293997	9.31445	0.137353	6.06278	0.136733	2.29394	0.3817	5.45401	0.293495	6.95638	0.124706	5.86758	0.223144	4.90308	0.456258	3.5108	0.421053
Aco000416	HXXXD-type acyl-transferase family protein	AT3G13700.2	AT1G31490.1	***-		7.09998	0.119617	7.08892	0.0179748	7.15514	0.0687192	7.45925	0.0600313	7.75171	0.0618609	7.68838	0.107814	7.77698	0.067497	7.66438	0.0888537	6.26554	0.0212356	6.41583	0.0182238	6.30684	0.0743721	6.52627	0.0292033	6.93662	0.0459812	6.90008	0.070143	7.69864	0.163857	7.5602	0.150516	7.23728	0.179833	7.98817	0.0538073	7.93996	0.0686901	7.91879	0.0467824	6.8776	0.0867184	6.35526	0.0654863
Aco000417	Pollen-specific protein SF21	AT5G56750.1	sp|O23969|SF21_HELAN	***-		1.96148	0.182741	3.28105	0.206787	3.09174	0.045861	3.14935	0.160021	3.18964	0.022873	3.28561	0.0243989	3.65692	0.0990675	3.30439	0.130295	2.93051	0.101599	3.37502	0.0343248	2.21722	0.144014	2.42548	0.189017	3.1455	0.0914224	3.22197	0.142474	3.31275	0.0786525	3.24048	0.144651	3.00475	0.126474	2.96067	0.139859	3.36985	0.137478	3.10627	0.102355	3.10768	0.365792	2.43048	0.151652
Aco000418	hypothetical protein	AT2G03630.2	AT3G02125.1	*-*-		2.53824	0.16568	2.75983	0.176787	2.20014	0.365888	2.96396	0.0756045	3.64232	0.126592	3.4625	0.0894423	3.24358	0.160032	3.0388	0.181084	4.05277	0.328926	5.46263	0.297273	2.31809	0.497188	2.91714	0.35783	5.49651	0.0925061	2.3532	0.279039	3.25804	0.240195	2.99685	0.127669	3.51135	0.0863755	3.37814	0.0717134	3.30281	0.181473	3.07062	0.156996	0.77008	0.659458	3.38518	0.315235
Aco000419	BRISC and BRCA1-A complex member	AT4G32960.1	sp|Q5M8J0|BABA1_XENTR	***-		6.13642	0.125908	5.85135	0.0700558	6.05917	0.104063	5.96664	0.0626083	6.09212	0.0456949	6.2334	0.0705434	6.03095	0.0411663	6.07924	0.0887729	5.17266	0.17535	5.34586	0.0992696	5.72131	0.224268	5.57224	0.0580994	5.34162	0.101404	6.04591	0.0772025	6.01682	0.11938	5.91156	0.0246768	5.71769	0.108229	5.86154	0.0511341	5.89219	0.145616	5.99685	0.0402668	6.22007	0.148311	5.63328	0.00779664
Aco000422	Cysteine synthase 2.5.1.47	AT2G43750.2	D7T2G6_VITVI	***-		6.18409	0.150218	5.90271	0.0360924	6.04289	0.0962233	6.32933	0.106172	6.33012	0.012679	6.32001	0.105219	6.38556	0.0594604	6.43918	0.0331357	5.97695	0.235439	6.28704	0.0830519	6.34449	0.0976133	6.16711	0.0855114	6.30397	0.130991	6.08212	0.0690552	6.35935	0.0926966	6.26448	0.19493	6.69682	0.0270519	6.4656	0.0681673	6.28838	0.172001	6.35218	0.0692487	6.1881	0.078471	6.42758	0.0964941
Aco000424	uncharacterized protein	AT3G32260.1	C4J8M0_MAIZE	***-		-1.82347	1.30371	-2.8534	1.2748	-0.74214	0.866928	-1.87774	1.28139	-0.632015	0.41889	-1.48331	0.403985	-1.03823	0.729784	-1.48498	0.294019	-2.4341	1.17252	-0.797346	0.570701	-0.262015	0.51266	-0.567491	0.208961	-0.995487	0.604376	-2.32649	1.07009	-4.41471	0	-2.12444	1.4127	-1.38142	0.54519	-1.54809	0.254631	-1.53968	0.371136	-1.53654	1.43943	-1.97017	1.2285	-0.241523	0.192339
Aco000425	Mitochondrial substrate carrier family protein	AT5G64970.1	AT5G64970.1	***-		0.679622	0.823172	1.47423	0.156034	0.80577	0.303547	1.0049	0.190163	0.176921	0.477736	0.129973	0.163477	0.166038	0.575076	1.01362	0.462183	3.02577	0.112729	1.58377	0.193577	0.365459	0.409012	1.01356	0.136891	1.0327	0.505394	1.73516	0.126917	0.674403	0.642854	0.984341	0.277022	-1.00372	1.71633	0.328384	0.100572	0.597529	0.4761	0.353296	0.451859	-1.62729	1.44333	0.674943	0.15784
Aco000426	Transmembrane 9 superfamily member	AT3G13772.1	sp|Q4KLL4|TM9S4_RAT	***-		7.84006	0.36485	8.03742	0.0624272	7.76835	0.0606216	7.11544	0.0511696	6.63909	0.0249278	6.82951	0.125234	6.86482	0.126201	7.09209	0.0324871	9.00525	0.152718	8.25907	0.0813406	8.26649	0.0397072	7.96045	0.0457649	7.94971	0.101547	7.78321	0.112598	7.52042	0.0629481	7.02961	0.0961572	6.14944	0.04649	6.47107	0.0530494	6.55978	0.0947876	6.39531	0.0800607	6.85141	0.0857075	8.08158	0.112182
Aco000427	Mini-ribonuclease	AT1G55140.1	sp|Q8DLQ0|MRNC_THEEB	***-		3.90175	0.144032	3.42632	0.042237	3.05807	0.0604613	2.98334	0.107693	3.05107	0.164474	2.94554	0.125751	2.91699	0.206247	2.85788	0.146084	3.97104	0.270931	2.95038	0.0736926	3.11991	0.0691271	2.75221	0.176024	2.12865	0.0880057	3.67482	0.0198932	3.06973	0.154441	3.02321	0.193654	3.01807	0.231849	2.87805	0.146321	2.79543	0.203499	2.59199	0.138487	2.81675	0.23146	2.97074	0.128789
Aco000428	hypothetical protein	AT1G48200.1	Q5VND4_ORYSJ	***-		3.61931	0.187303	3.00661	0.0833753	3.33613	0.0559109	3.73576	0.146226	3.86843	0.15581	3.97599	0.097197	3.92579	0.232939	4.05711	0.158906	3.37553	0.303603	2.8323	0.146112	3.54566	0.352486	2.88716	0.0857368	2.75983	0.0721147	3.80685	0.178336	3.97929	0.299315	3.89161	0.21359	3.66161	0.312161	3.61477	0.176685	3.41276	0.228359	3.52708	0.0748139	3.58984	0.139058	3.16403	0.110536
Aco000430	Vacuolar-processing enzyme	AT1G08750.3	sp|P49043|VPE_CITSI	*-*-		4.5342	0.0547642	4.46454	0.0423054	4.70913	0.124999	4.09191	0.20099	4.19594	0.0573312	4.10293	0.126205	4.08809	0.10153	4.11864	0.132523	4.79093	0.102336	5.09404	0.092148	5.37598	0.118693	5.11388	0.0831022	4.988	0.0399677	4.33143	0.11506	4.28668	0.164896	4.33515	0.171571	4.38021	0.142509	4.40123	0.0378298	4.24314	0.171755	4.55051	0.107332	5.07232	0.105087	5.04616	0.0842
Aco000431	Allene oxide synthase	AT5G42650.1	A4K3G2_SOLTU	***-		0.978853	0.406472	-1.11368	0.408238	-1.0669	1.68955	0.688575	0.142782	-1.1378	0.576603	-1.38157	0.0357414	-2.48214	0.971796	-1.48498	0.294019	2.51985	0.102586	-2.80102	0.822428	-3.28654	1.12817	-1.99049	1.50852	-0.98766	0.354676	0.376941	0.687199	3.02323	0.177532	1.98899	0.0671966	-0.850706	1.78201	1.48796	0.0679214	0.98335	0.328423	-0.638563	0.652816	-1.63195	1.40165	-2.9181	1.49661
Aco000432	Ribosomal protein L18ae family	AT4G26060.1	AT4G26060.1	*-*-		2.18701	0.0625137	2.32102	0.191331	2.92633	0.279584	2.7197	0.152292	2.76977	0.144814	2.34947	0.176429	2.58047	0.161903	2.37762	0.212115	2.6318	0.125429	2.4002	0.346431	3.2492	0.0615607	3.16554	0.115203	3.00875	0.245755	1.85878	0.0321072	1.95295	0.662504	2.214	0.158294	2.89732	0.0705708	1.87134	0.246654	2.39407	0.189317	2.15306	0.37298	1.95988	0.673854	3.18469	0.145101
Aco000433	FACT complex subunit SSRP1-A	AT3G28730.1	sp|Q9LGR0|SSP1A_ORYSJ	***-	HMG	7.82807	0.124139	7.52414	0.0692878	7.65758	0.00502404	7.60921	0.0741278	7.49674	0.0643534	7.45109	0.0434802	7.50809	0.013002	7.33077	0.0354167	6.65916	0.0873672	6.74054	0.0581093	6.73787	0.0666777	6.78294	0.0288952	6.58942	0.0193736	7.48578	0.145451	7.44892	0.0771371	7.54562	0.0635034	7.68117	0.0155126	7.5023	0.0931623	7.28046	0.0308967	7.31021	0.0336702	7.34509	0.118749	6.68054	0.0446333
Aco000434	Protein of unknown function DUF1664	AT1G27000.1	AT1G27000.1	***-		6.5925	0.132914	6.47154	0.043994	6.53671	0.0668464	6.36834	0.0662551	6.08708	0.0338507	6.12814	0.0702293	6.10431	0.0720942	6.16834	0.0652022	6.55328	0.00413392	6.69294	0.0515856	6.6319	0.0567363	6.39889	0.116611	6.41296	0.0897484	6.40646	0.00355762	6.59283	0.0708275	6.53207	0.0197976	6.28841	0.0402902	6.25902	0.119246	6.33108	0.0745556	6.36843	0.0922947	6.49883	0.061176	6.38178	0.0387575
Aco000435	hypothetical protein	AT1G49930.1				3.26159	0.186918	3.50731	0.13566	3.41959	0.308388	3.69826	0.068519	3.77422	0.113187	3.73202	0.0799739	3.90059	0.0864516	3.78273	0.121727	2.77649	0.418423	3.4098	0.115785	3.08853	0.361139	3.54103	0.132843	3.59371	0.0497631	3.67447	0.100135	3.29858	0.199156	3.94308	0.192206	4.10026	0.0596469	4.18045	0.126862	3.84901	0.0671842	4.15321	0.107471	3.79633	0.104277	3.44809	0.0816974
Aco000436	WRKY DNA-binding protein 72	AT5G15130.1	AT5G15130.1	***-	WRKY	-4.41471	0	-3.55782	0.699645	-2.54428	0.93522	-4.41471	0	-4.41471	0	-4.41471	0	-4.41471	0	-3.96111	0.453604	2.01706	0.302086	-2.50629	1.04039	-3.75169	0.663025	-3.31286	1.10185	-3.70719	0.707521	-3.77156	0.643146	-2.65915	0.88065	-2.26969	1.10861	-4.41471	0	-4.41471	0	-3.86976	0.544948	-3.40706	1.00765	-4.41471	0	-2.20091	1.10954
Aco000437	Domain of unknown function DUF1995	AT5G27560.1	AT5G27560.1	***-		3.88238	0.184092	3.82309	0.0601709	3.84902	0.106586	3.73013	0.0495885	3.682	0.136981	3.19146	0.00278541	3.49245	0.201359	3.27146	0.111325	2.91219	0.205846	2.46139	0.374415	2.54157	0.546059	2.92016	0.305816	2.11894	0.11842	3.66154	0.0571349	3.38512	0.153087	3.50406	0.292699	3.31489	0.167446	3.43607	0.121756	3.11754	0.0431596	3.16405	0.147805	2.50092	0.321384	2.8591	0.299026
Aco000438	Protein NRT1/ PTR FAMILY 4.6	AT1G69850.1	sp|Q8H157|PTR19_ARATH	***-		-1.00016	0.361281	0.619674	0.258562	0.0106036	0.383163	0.577571	0.190997	1.04985	0.0445342	0.573469	0.541621	-0.487997	0.424493	0.271584	0.0379582	2.21794	0.427997	-0.705752	0.443032	-0.605139	0.250399	0.115853	0.838367	0.704046	0.333749	0.579751	0.553786	-0.388554	0.3369	0.482715	0.295666	1.34974	0.11645	0.872143	0.0256735	0.017367	0.412387	1.38242	0.0698268	0.523576	0.296219	-1.16509	0.781949
Aco000439	Outer membrane protein porinVoltage-dependent anion channel protein 2 Outer mitochondrial membrane protein porin Voltage-dependent anion channel protein	AT3G01280.1	Q9SPD7_MAIZE	***-		-0.181399	0.767137	-1.05024	1.37446	0.38125	0.281275	0.163575	0.264736	0.0706454	0.287696	-0.232781	0.274965	0.00220691	0.270466	-1.12381	0.336659	1.41404	0.40122	-0.388019	0.612621	0.600782	0.306869	-0.0211714	0.301591	0.229673	0.445393	0.934485	0.184347	-0.88473	1.78219	-0.393101	0.688218	0.749066	0.273338	0.862867	0.253701	0.520139	0.123575	0.789899	0.291762	1.34904	0.214763	-0.398093	0.302663
Aco000440	nuclear factor Y, subunit C13	AT5G43250.1	AT5G43250.1	***-	Hap3/NF-YB	-1.41855	1.51214	-0.878188	0.594832	-0.407233	0.31983	0.305216	0.57926	1.79846	0.395749	1.76677	0.498711	1.39501	0.461775	0.737068	0.407425	-0.384422	1.00976	-1.1035	0.483793	-0.911406	0.25169	-0.150718	0.376571	-0.254555	0.250868	0.63723	0.198131	0.0302357	0.436954	1.60246	0.284996	2.74688	0.261795	2.27999	0.230063	1.47614	0.0564674	2.27013	0.331491	1.24396	0.242155	-2.10801	1.392
Aco000441	hypothetical protein	AT4G39420.2	AT4G39420.1	***-		6.48006	0.263712	6.99259	0.0651328	6.66137	0.0692896	6.76006	0.0591404	6.89735	0.0558314	6.62105	0.0937206	6.73154	0.0356175	6.50162	0.0787532	7.46095	0.0275924	7.45026	0.045814	6.98615	0.350314	7.57563	0.0585551	7.59537	0.146212	6.59378	0.0776212	6.39235	0.145647	6.66924	0.037541	6.87045	0.0644128	6.80287	0.105509	6.3558	0.106945	6.56615	0.0375856	6.75789	0.042785	7.21523	0.242492
Aco000442	Arabinogalactan peptide	AT5G53250.1	sp|Q9FK16|AGP22_ARATH	-**-		-1.90617	1.33064	2.64368	0.516035	1.58582	0.299067	1.05574	0.275268	1.22978	0.505696	0.976538	0.474422	1.01131	0.830013	-0.398994	0.467573	6.42168	0.0972832	7.73114	0.162654	2.33292	1.03061	3.96551	0.555218	7.37506	0.10548	0.857275	0.243411	3.4131	0.833127	0.362341	1.17143	1.2115	0.499762	2.51145	0.239672	3.65893	0.455268	1.36048	0.159207	-1.62729	1.44333	5.09004	0.481866
Aco000443	Heat shock 70 kDa protein	AT1G79920.1	sp|F4HQD4|HSP7P_ARATH	***-		7.9268	0.148446	8.02262	0.0420089	7.91568	0.049238	8.38328	0.0640524	8.32936	0.0724526	8.34095	0.0375242	8.17827	0.0380855	8.1814	0.0192419	8.6131	0.101115	7.99239	0.0655006	7.4837	0.0834831	8.17367	0.0628138	8.38341	0.135356	7.93458	0.229738	8.18226	0.0538673	8.45367	0.0306522	8.12917	0.0441055	8.05741	0.0272019	7.86447	0.0691563	8.00484	0.0367356	7.6099	0.0498327	7.90325	0.133566
Aco000444	sulfate transporter	AT3G15990.1	AT3G15990.1	***-		7.1354	0.150785	4.94094	0.149719	3.9636	0.0552467	4.13833	0.263154	5.16145	0.159362	5.1564	0.131058	4.96055	0.220561	4.5528	0.18683	4.01716	0.178221	5.37172	0.143765	5.40762	0.328258	5.52692	0.0813202	5.85003	0.132675	5.60555	0.187156	4.04893	0.374835	3.43882	0.26072	5.03266	0.139837	4.56879	0.0969931	4.66571	0.0416599	5.343	0.115778	5.14564	0.223945	5.2379	0.0466283
Aco000445	Coatomer, beta' subunit	AT1G79990.3	AT1G52360.1	***-	WD40-like	8.57811	0.130558	8.71287	0.0893511	8.41865	0.0463122	7.98843	0.0808658	7.69039	0.00422976	8.01876	0.0464968	7.99529	0.0894931	8.16852	0.0313829	9.69489	0.0341583	9.40475	0.0690882	9.27257	0.110529	9.3506	0.0388527	9.38992	0.0524714	8.43383	0.0849036	8.19631	0.0650417	7.95258	0.0932928	7.76348	0.0570231	7.74288	0.0615987	7.9106	0.0179289	7.93578	0.0628906	8.43965	0.0611785	9.32788	0.0821454
Aco000447	DNA repair protein XRCC1	AT1G80420.3	sp|Q60596|XRCC1_MOUSE	*-*-		4.72683	0.099046	4.85456	0.0812843	4.87199	0.130874	4.75209	0.0880985	4.84673	0.0146502	4.81317	0.0376494	4.91306	0.0657835	4.94339	0.0619965	5.88108	0.159069	5.76207	0.175758	5.20808	0.16672	5.57929	0.113095	5.83348	0.178278	4.68828	0.198686	4.73989	0.135038	4.63809	0.215228	4.72116	0.092046	4.7083	0.0903407	4.87834	0.132999	5.03334	0.127549	5.07372	0.197203	5.39908	0.147891
Aco000448	subtilisin-like serine protease 2	AT1G04110.1	AT4G34980.1	***-	FAR	4.98054	0.140514	5.12368	0.140681	5.20976	0.0614429	5.4527	0.0499509	5.41328	0.0839667	5.26379	0.0666606	5.25578	0.0409273	4.93328	0.183028	5.70343	0.0176651	5.70337	0.134862	4.88489	0.0930469	5.50513	0.15937	5.87752	0.1258	4.86275	0.0260564	4.86364	0.164661	5.18002	0.0493289	5.05945	0.153786	5.2012	0.0944898	5.06893	0.106652	4.87793	0.136514	4.56534	0.158787	5.39144	0.0522388
Aco000451	subtilisin-like serine protease 2	AT1G04110.1	AT4G34980.1	*-*-		-4.41471	0	-4.41471	0	-4.41471	0	-4.41471	0	-3.64984	0.764872	-4.41471	0	-4.41471	0	-4.41471	0	-0.405409	0.038595	-0.325716	0.113811	0.621407	0.208895	-0.909923	0.561386	0.342377	0.629751	-4.41471	0	-3.22431	1.1904	-3.03999	1.37472	-4.41471	0	-4.41471	0	-4.41471	0	-4.41471	0	-4.41471	0	-0.100204	0.102039
Aco000455	RING/U-box superfamily protein	AT4G32600.1	AT4G32600.1	***-	C2H2	5.44272	0.136936	5.39115	0.0103652	5.34384	0.157159	5.41258	0.0675904	5.08784	0.0537567	5.49156	0.0993129	5.37057	0.077983	5.49902	0.0535436	6.59269	0.0167238	5.7983	0.0639185	5.62507	0.0874467	5.89445	0.0769071	5.98506	0.143665	5.66834	0.0895221	5.39127	0.0401905	5.41072	0.0992494	5.09967	0.0668935	5.28719	0.0590563	5.51633	0.046394	5.36464	0.183044	5.75634	0.0204476	5.82679	0.0551319
Aco000456	Transmembrane protein	AT5G19930.2	sp|Q6IR76|TMM19_XENLA	***-		5.25316	0.0642632	5.77764	0.023048	5.45308	0.0615522	5.39927	0.259597	5.00949	0.179166	5.35017	0.107861	5.10861	0.124246	5.34506	0.0101692	5.522	0.144769	5.30317	0.0524871	5.41138	0.167063	5.28986	0.00939901	4.95379	0.129985	5.55679	0.150628	5.99312	0.165396	5.89224	0.151007	5.68253	0.0582676	5.47667	0.0454616	5.62747	0.13745	5.80686	0.112215	5.44864	0.0541719	5.22641	0.0837331
Aco000457	hypothetical protein	AT2G35658.2	AT2G35658.2	***-		3.71507	0.190826	3.77365	0.0701314	3.67609	0.15548	3.53823	0.228036	1.36424	0.321284	2.75049	0.332145	2.48115	0.166615	3.12003	0.14011	3.52498	0.12545	2.09244	0.215281	2.5096	0.128035	0.947379	0.462546	0.712522	0.228394	4.30879	0.252934	4.70163	0.130079	4.21107	0.205865	1.64117	0.144884	2.762	0.419662	3.84755	0.106784	3.5652	0.0813623	2.38704	0.238555	2.03947	0.488068
Aco000458	protein arginine methyltransferase 10	AT1G04870.1	AT1G04870.1	***-		5.30449	0.148265	5.34111	0.0850398	5.47603	0.0339247	4.96525	0.071075	4.77668	0.0467455	4.91153	0.0173663	4.89317	0.042535	5.02556	0.105727	4.92227	0.0605822	5.34541	0.12473	5.96999	0.231297	5.43875	0.163784	4.93396	0.0859367	5.3648	0.240923	4.85723	0.0359313	5.12688	0.0122213	4.92461	0.0800461	4.85968	0.0488696	5.09062	0.0292907	4.98232	0.0884575	5.67916	0.117014	5.46341	0.0819407
Aco000459	Acyl-protein thioesterase	AT5G20060.3	sp|O95372|LYPA2_HUMAN	***-		5.41014	0.0472552	5.86675	0.0637315	5.43748	0.0843488	5.31148	0.10437	5.67281	0.101585	5.75783	0.0359859	5.58298	0.0522077	5.94863	0.104407	3.40987	0.98778	5.92153	0.0449011	5.96542	0.248227	6.2502	0.197758	5.80398	0.130686	5.67842	0.221218	5.19725	0.101213	5.21633	0.0997998	5.52529	0.0197112	5.56028	0.0944941	6.07108	0.0468978	6.43937	0.188338	7.16483	0.0988782	6.24903	0.117077
Aco000460	D6 protein kinase like 2	AT2G26700.1	AT5G47750.1	*-*-		3.82391	0.23403	4.17214	0.0523643	4.09593	0.0379235	4.33076	0.0722847	4.12869	0.168392	4.3736	0.216011	4.67194	0.2214	4.84075	0.155275	-0.439443	0.369	0.663949	0.784481	2.26694	0.147596	1.60583	0.0684569	1.11587	0.299593	4.37483	0.0157688	4.25726	0.142137	4.32317	0.0452316	4.14447	0.169093	4.26474	0.144733	4.52803	0.0929429	4.99053	0.117121	4.53777	0.155844	2.19075	0.199378
Aco000461	Ran BP2/NZF zinc finger-like superfamily protein	AT5G25490.1	AT5G25490.1	*-*-		-4.41471	0	-2.86345	1.2666	-4.41471	0	-3.68545	0.729263	-4.41471	0	-4.41471	0	-3.50807	0.906636	-2.79541	1.01776	1.25468	0.250381	0.892576	0.113093	0.411851	0.260057	-0.55413	0.894503	0.648953	0.666614	-4.41471	0	-4.41471	0	-3.7472	0.667508	-4.41471	0	-4.41471	0	-3.66745	0.747263	-2.82241	0.797616	-3.23763	1.17708	-0.653741	0.452296
Aco000462	NADH pyrophosphatase	AT5G20070.1	sp|Q4ZTN0|NUDC_PSEU2	*-*-		6.00879	0.129591	5.64429	0.0541688	5.60717	0.0823491	5.58028	0.0724634	5.13942	0.0474697	5.38078	0.110718	5.33161	0.00977947	5.38901	0.109558	5.45778	0.0827602	5.72835	0.107221	6.06682	0.147453	5.48377	0.0952504	5.40198	0.142774	5.93862	0.100303	5.78137	0.109262	5.61599	0.0596407	4.82339	0.0692735	5.15645	0.0613832	5.43496	0.0227501	5.31225	0.138411	5.19774	0.0915171	5.61037	0.083218
Aco000463	hypothetical protein	AT1G15400.2	AT1G15400.3	***-		0.944647	0.596871	-0.57713	0.596358	-1.31705	0.292026	-0.336615	0.284056	-1.85146	1.28737	-1.31302	0.419434	-1.18704	0.355253	-0.295385	0.548484	2.98792	0.257743	1.44759	0.165659	2.2479	0.0544115	0.488999	0.21633	0.0529234	0.626232	0.060153	0.355854	0.85752	0.419296	0.402436	0.151173	-1.22645	0.49469	-0.477028	0.0993298	-2.77669	0.853201	-2.57263	0.978607	-1.77463	1.35215	0.978879	0.431763
Aco000464	Alba DNA/RNA-binding protein	AT1G29250.1	AT1G29250.1	***-		7.03176	0.264048	6.54861	0.0501436	6.99815	0.0515582	6.42342	0.166582	6.57366	0.0798445	6.62315	0.0673586	6.54982	0.0725834	6.73096	0.0466198	6.44943	0.0776783	6.51124	0.109726	7.17221	0.2512	6.66433	0.153008	6.02617	0.0719215	6.98466	0.232466	6.49549	0.18368	6.44217	0.066789	6.48468	0.0979586	6.65651	0.0988724	6.80877	0.199481	6.79524	0.0933233	7.13302	0.106883	6.36379	0.218864
Aco000466	VQ motif-containing protein	AT1G68450.1	AT1G68450.1	*-*-		-4.41471	0	-4.41471	0	-4.41471	0	-4.41471	0	-4.41471	0	-4.41471	0	-4.41471	0	-4.41471	0	2.55823	0.242642	-1.85988	0.208392	-2.41268	1.00409	-2.34463	1.05074	-1.87904	1.51633	-4.41471	0	-4.41471	0	-4.41471	0	-4.41471	0	-4.41471	0	-4.41471	0	-4.41471	0	-4.41471	0	-4.41471	0
Aco000467	F-box family protein	AT2G25490.1	D7M5G1_ARALL	***-		5.3436	0.0397374	5.66974	0.109932	5.49104	0.0726048	5.47364	0.186863	5.23431	0.0621015	5.46873	0.0317469	5.55053	0.0470621	5.55898	0.0155378	5.36219	0.146578	5.56171	0.114031	5.23349	0.217825	5.27348	0.0236512	5.58303	0.135272	5.51579	0.0332014	5.35671	0.103135	5.14705	0.044812	4.70459	0.0555549	5.14069	0.068148	5.21387	0.0866931	4.93345	0.135107	5.03307	0.0667819	5.35106	0.114021
Aco000469	hypothetical protein	AT3G15780.1	AT3G15780.1	--*-		1.97835	0.416561	1.99097	0.0961106	1.83188	0.138017	1.623	0.172969	1.23548	0.37076	1.72248	0.156396	2.05357	0.330218	2.24014	0.214573	2.17715	0.106018	2.43094	0.114209	2.10182	0.196305	1.54993	0.405936	2.09242	0.056101	1.77158	0.0923109	2.25309	0.135606	1.79836	0.246483	1.59132	0.152657	1.85709	0.0752147	2.00126	0.21863	2.24554	0.22353	1.89138	0.288964	1.86474	0.0679748
Aco000470	Tetratricopeptide repeat TPR-like superfamily protein	AT4G17940.1	AT4G17940.1	*-*-		4.72278	0.301508	5.49403	0.163851	4.88716	0.0934896	4.93979	0.298344	4.50193	0.151575	4.97931	0.253615	5.06339	0.263674	5.73237	0.053764	6.29825	0.110018	6.48163	0.178207	4.58869	0.229159	5.05559	0.145026	6.4213	0.0231227	6.33602	0.19061	7.26042	0.137363	5.90288	0.355321	5.94459	0.0766548	6.09787	0.178337	6.32561	0.186998	6.56007	0.0759492	5.84823	0.113326	6.31197	0.162139
Aco000471	Peroxidase superfamily protein	AT4G32320.1	AT4G16270.1	***-		2.5106	0.542853	2.91436	0.216068	3.27742	0.098014	3.20967	0.166225	2.88265	0.257074	2.57999	0.120534	2.92988	0.117851	3.05654	0.0541229	2.5612	0.13763	2.34166	0.295193	2.07266	0.253121	2.42085	0.314089	2.60263	0.224858	2.63566	0.44941	3.19613	0.173188	3.02665	0.201441	2.01556	0.231488	2.42987	0.274108	2.38836	0.212938	2.7723	0.122197	2.33581	0.334441	2.85746	0.0994219
Aco000472	Pyridoxal biosynthesis lyase PdxS	AT5G01410.1	sp|A9WFT9|PDXS_CHLAA	***-		6.36131	0.261684	6.53529	0.198619	6.07101	0.107289	6.09025	0.153252	4.71486	0.0617771	5.99456	0.192024	5.72392	0.0927045	5.90137	0.17731	4.36851	0.271053	3.99418	0.379592	2.60257	0.487002	3.16383	0.124418	3.82656	0.288577	6.26213	0.159192	6.99654	0.349065	5.37318	0.484434	2.59475	0.350188	5.10887	0.146272	6.40907	0.198136	5.62457	0.104012	5.98408	0.31834	2.86406	0.1613
Aco000473	Isoamyl acetate-hydrolyzing esterase-like protein	AT3G11210.1	sp|Q711G3|IAH1_RAT	***-		4.47107	0.305961	4.92604	0.0908684	5.33381	0.0901953	5.25876	0.306775	5.87441	0.0780037	5.22174	0.0463743	5.30902	0.12272	5.28998	0.0840488	4.07023	0.104904	5.04688	0.12708	5.27776	0.0525256	5.61386	0.163482	4.8117	0.190294	5.01913	0.0115252	4.25578	0.233367	5.06218	0.103689	5.28819	0.102425	5.47902	0.0523839	5.01668	0.0868929	5.42677	0.0510631	5.73751	0.0837073	5.55622	0.0561754
Aco000474	methyltransferase family protein	AT5G01470.2	AT2G26810.3	--*-		4.58047	0.0569908	4.62607	0.0929105	4.98763	0.161207	4.75843	0.312921	4.77341	0.0968619	4.49256	0.191093	4.61031	0.0656288	4.7428	0.0491548	4.22519	0.0762678	4.33547	0.0327057	4.45057	0.0980256	4.80368	0.0735393	4.39818	0.0681698	4.58855	0.236793	4.40478	0.116126	4.57796	0.0756374	4.79492	0.0482757	4.7726	0.0492446	4.73622	0.0455751	4.58135	0.0420831	5.20008	0.0494955	4.70993	0.19451
Aco000475	High mobility group family	AT3G51880.4	B9HSP8_POPTR	***-	HMG	9.28992	0.411018	8.52151	0.045894	8.6493	0.0111499	8.67327	0.0963067	8.21792	0.050216	8.79915	0.119743	8.64308	0.0735372	8.95417	0.0826769	9.24438	0.00664245	9.1521	0.0677032	9.43452	0.136675	8.82315	0.10929	8.89984	0.0453518	9.12474	0.047279	9.12594	0.0436249	8.62192	0.047766	8.27321	0.0454007	8.44119	0.0708631	8.73005	0.130743	8.58381	0.0125853	8.29572	0.172709	8.8594	0.0166667
Aco000476	RNA polymerase II C-terminal domain phosphatase-like protein	AT5G01270.2	R7W0G0_AEGTA	*-*-		4.74371	0.0960371	5.01671	0.0464479	5.07212	0.0706081	5.51098	0.0358042	5.44123	0.0130818	5.21456	0.0312281	5.30927	0.0845346	5.0026	0.0491859	5.08982	0.0988869	5.27201	0.096158	4.98337	0.209509	5.26961	0.113103	5.525	0.10248	5.02629	0.0357132	5.05126	0.0145171	5.4345	0.0324205	5.54957	0.0943108	5.44665	0.0588778	5.20713	0.0391705	5.34994	0.112593	5.12682	0.0664469	5.10943	0.0700631
Aco000477	Carbohydrate-binding-like fold	AT5G01260.2	AT5G01260.2	***-		6.40847	0.0638829	6.62701	0.072915	6.898	0.0568486	7.01126	0.098477	7.22966	0.0352584	7.35627	0.0885754	7.38314	0.0319235	7.33155	0.0599627	6.19675	0.0145854	6.69306	0.0185827	6.71547	0.051534	6.97906	0.0253156	7.04044	0.0146544	6.67914	0.00803366	6.52496	0.0678929	6.88761	0.0831887	7.02633	0.0235667	6.71216	0.0541635	6.89843	0.123268	7.00341	0.0354197	6.94537	0.0728064	6.73817	0.0341708
Aco000478	Pleckstrin homology PH domain superfamily protein	AT5G05710.1	AT5G05710.1	***-		4.58116	0.130264	4.13448	0.0212716	4.26027	0.251938	5.12706	0.187394	5.08744	0.0837218	5.11731	0.0768236	4.83065	0.0936043	5.02102	0.059383	4.13465	0.0925885	3.8911	0.061355	3.9574	0.402126	4.10872	0.0568355	4.36851	0.0884687	4.89667	0.174587	5.62752	0.0443994	5.49597	0.0622609	5.27075	0.0245297	5.21381	0.103395	5.37638	0.121296	5.46183	0.0524582	4.27224	0.0773214	4.52232	0.0123342
Aco000479	GDP-mannose transporter	AT1G07290.1	sp|Q2UTL1|GMT_ASPOR	***-		-3.51196	0.902748	-2.00656	1.09891	-2.06431	1.24566	-2.51905	1.03063	-0.54608	0.809938	0.049194	0.352343	-0.0897551	0.268133	-0.550342	0.18679	0.031538	0.0877289	-0.9294	0.452999	-3.45904	0.95567	-1.76074	0.620933	-1.87591	1.31474	-1.95448	1.25064	-3.10946	1.30525	-2.56746	0.923906	-1.05859	1.74956	-0.771709	0.52269	-0.778201	0.356784	-0.381128	0.393448	-0.17016	0.183399	-1.14105	0.69905
Aco000480	Phosphomethylpyrimidine synthase	AT2G29630.3	sp|Q9KBJ4|THIC_BACHD	***-		2.61513	0.0465474	3.17309	0.0112249	3.49714	0.089203	3.63384	0.147299	4.28388	0.0709377	3.86713	0.191913	4.44091	0.0581594	3.9004	0.118857	4.32513	0.339827	3.79494	0.0213269	3.23764	0.375377	3.86228	0.318892	3.84538	0.399624	2.87656	0.233768	2.58418	0.27661	2.4272	0.242612	3.2236	0.134851	2.75584	0.112452	2.73466	0.283638	2.88134	0.0586253	3.40628	0.23329	3.62013	0.164717
Aco000481	Glycosyl hydrolase family protein	AT3G47000.1	AT3G47000.1	***-		5.99258	0.270274	5.83998	0.0480032	5.85666	0.0145051	6.02214	0.0815404	5.95177	0.0823676	6.07318	0.0748939	5.85891	0.064806	6.03391	0.0557478	6.91113	0.0763775	6.29358	0.0342933	6.63588	0.0351459	6.74762	0.0689583	6.51178	0.0685875	6.01608	0.106389	6.0828	0.0934036	6.2584	0.0631775	6.28918	0.0389518	6.07914	0.108709	6.08633	0.0346933	6.20138	0.0270184	6.05934	0.0728582	6.88618	0.0511817
Aco000483	Receptor protein kinase,expressed	AT4G00330.1	D8L9G5_WHEAT	***-		-2.90392	1.51079	-3.55782	0.699645	-2.87326	1.54145	-1.05165	0.1972	-0.588589	0.174732	-1.48193	0.426048	-1.57906	0.200448	-1.46851	0.452729	-0.880805	1.99223	-0.145715	0.787692	-0.778669	0.385024	-0.824427	0.305513	0.248473	0.272456	-3.52892	0.885788	-2.46269	1.06026	-2.09001	1.22628	0.112138	0.299664	-0.85567	0.438788	-2.11462	1.1509	-0.939346	0.309431	-1.94402	1.23946	-2.5236	1.03442
Aco000484	50S ribosomal protein L19	AT4G11630.1	Q85G07_CYAME	*-*-		5.6022	0.076648	5.22483	0.0865782	5.21706	0.0580084	5.05101	0.173788	4.95491	0.0657021	5.18796	0.0809947	5.14435	0.0336905	5.26952	0.0370017	5.49496	0.0755767	5.21134	0.0204344	5.55865	0.0337443	5.17054	0.0912853	4.95556	0.0829202	5.32474	0.124245	5.24133	0.0690813	5.1622	0.0454874	4.83117	0.0614389	4.89211	0.105223	5.15305	0.0745166	4.88254	0.11537	5.16403	0.174708	5.18745	0.0693877
Aco000485	defective in exine formation protein DEX1	AT3G09090.1	AT3G09090.1	***-	WD40-like	7.19458	0.0876468	7.01905	0.00575918	6.83619	0.0164193	6.89338	0.0601062	6.73217	0.0428588	7.00608	0.114103	6.84611	0.0494052	6.96556	0.0439283	7.23124	0.00461372	7.2958	0.0456259	7.3542	0.0903097	7.47073	0.0197007	7.40749	0.0628448	7.1785	0.139964	7.05356	0.0864121	7.11125	0.0426051	7.03192	0.0536271	6.95326	0.0537699	7.08098	0.0512523	7.10674	0.0835789	7.14611	0.0424151	7.45297	0.0737213
Aco000486	proline transporter 1	AT2G39890.2	AT2G39890.1	***-		6.11919	0.109801	6.41807	0.0344389	5.74652	0.0843068	5.32416	0.0445386	5.28245	0.0395876	5.42972	0.0963145	5.39006	0.140574	5.58494	0.0404498	6.19367	0.122501	5.7376	0.077731	6.16278	0.040787	5.76051	0.0618976	5.45717	0.0681409	6.60934	0.0873492	6.20124	0.0881871	5.62662	0.145859	5.31391	0.0148308	5.27548	0.0622506	5.29653	0.0184738	5.21539	0.120592	5.78309	0.118756	5.64169	0.131551
Aco000487	RING/FYVE/PHD zinc finger superfamily protein	AT5G05830.1	AT5G05830.1	***-		3.52831	0.0965137	4.12561	0.0119528	3.94492	0.203968	3.16079	0.228499	4.30268	0.0908505	4.13755	0.189454	4.11172	0.078156	4.03952	0.0344961	2.45625	0.0895723	3.54462	0.0553227	4.12001	0.0810295	4.07268	0.132224	3.80639	0.239505	4.30116	0.14404	2.99024	0.175127	2.76929	0.019771	3.47027	0.162778	3.31438	0.0914349	3.3146	0.113387	3.52875	0.253087	4.02221	0.110071	4.13689	0.175925
Aco000488	Mitochondrial import inner membrane translocasesubunit Tim10	AT2G29530.2	M8A3G8_TRIUA	***-		5.17465	0.00381136	5.13593	0.0524287	4.74377	0.038416	4.07784	0.211428	3.81024	0.0536439	4.50417	0.130649	4.50475	0.0807022	4.58892	0.0846046	5.72694	0.127354	5.68919	0.0620338	6.1795	0.324342	5.98022	0.164407	5.56296	0.149434	5.38181	0.301375	4.63943	0.0864307	4.31978	0.137628	3.8098	0.0681718	4.32367	0.0595116	4.45298	0.168159	4.49414	0.0799404	5.12862	0.210021	5.66186	0.134657
Aco000489	Protein kinase superfamily protein	AT5G59010.1	AT2G17170.1	***-		3.74746	0.120145	4.52843	0.084015	4.16886	0.139295	3.79774	0.18879	3.89317	0.0528985	4.85004	0.159771	4.55425	0.201116	5.08606	0.0417027	6.05999	0.292482	5.83197	0.0433122	5.62405	0.135396	6.31056	0.130721	6.7411	0.0203569	4.69963	0.0324527	4.03464	0.170223	3.86756	0.14073	4.39914	0.0530745	4.25047	0.16832	5.07692	0.194034	4.90166	0.0305385	4.98753	0.10109	6.5158	0.0737242
Aco000490	UDP-Glycosyltransferase superfamily protein	AT3G55700.1	AT3G55700.1	***-		-0.467752	1.98829	-0.609604	1.55392	-1.77063	1.3307	-0.74237	0.355949	-0.00385667	0.403087	-0.418543	0.505327	-0.743117	0.283044	-1.36819	0.226545	1.15283	0.721139	0.141556	0.194897	-1.12874	0.888613	-1.78993	0.320242	-1.79245	1.31551	-0.256509	0.302268	1.50829	0.325675	-0.530397	1.01542	-2.4195	1.00897	-0.00453086	0.503523	-0.336858	1.03566	-2.09585	1.29681	-3.23763	1.17708	-2.54374	0.938316
Aco000491	UDP-Glycosyltransferase superfamily protein	AT3G11340.1	AT3G55700.1	***-		6.2799	0.293545	3.99871	0.439387	4.78835	0.0825791	4.53511	0.0719252	4.4198	0.182698	3.52013	0.178875	3.71496	0.173793	3.51496	0.138195	1.33685	0.0877289	1.06088	0.255182	0.894279	0.574989	-0.0843952	0.168983	-0.885562	0.461704	4.01718	0.0682014	5.23217	0.152135	5.05808	0.113549	3.63089	0.222885	3.849	0.198076	3.4266	0.157247	3.02191	0.423784	2.53471	0.410905	-0.200516	0.213487
Aco000493	Ras-related protein Rab-25	AT3G46830.1	sp|Q9WTL2|RAB25_MOUSE	***-		5.01992	0.113971	5.16619	0.0134803	4.837	0.0864652	4.27834	0.138195	4.0497	0.122909	5.02958	0.20643	4.90177	0.0850121	5.57555	0.0888496	6.80093	0.0399475	6.13713	0.137634	5.99864	0.115689	6.07101	0.122673	6.30655	0.05808	5.37029	0.162168	5.2012	0.102199	4.52549	0.084339	3.77901	0.0710555	4.14457	0.14229	4.64015	0.205748	4.4246	0.0830256	4.93613	0.159512	6.10856	0.0425595
Aco000495	BTB/POZ domain-containing protein	AT2G39760.1	AT2G30600.5	*-*-	BTB-POZ-MATH	5.00439	0.242426	4.55165	0.0501308	4.98298	0.0401917	4.82022	0.00608853	4.49256	0.138017	4.70038	0.0493642	4.72202	0.137002	4.72209	0.0227039	4.68325	0.341792	4.63919	0.0875622	4.44042	0.2179	4.43738	0.0802152	4.72031	0.137663	4.89601	0.0435044	4.75765	0.0574639	4.31661	0.0633944	4.0048	0.113058	4.33541	0.139318	4.45311	0.0954327	4.18621	0.0659728	4.5925	0.15649	4.34439	0.0413193
Aco000496	COX VIIa-like protein	AT4G21105.1	B6U1Q4_MAIZE	*-*-		6.54289	0.0710032	6.15965	0.0282149	6.16848	0.0618088	5.46913	0.00456258	5.38107	0.127135	5.72203	0.069187	5.51903	0.143418	5.87946	0.0828234	6.77702	0.02393	6.63984	0.0242005	6.87587	0.260666	6.69238	0.138109	6.60542	0.0866365	6.30846	0.133385	6.10337	0.0576527	5.71212	0.0740107	5.40591	0.0862727	5.59556	0.0670032	6.06738	0.255566	6.00761	0.0876574	6.34062	0.155284	6.67855	0.101607
Aco000497	PolyA RNA polymerase protein	AT2G39740.1	sp|P53632|PAP2_YEAST	*-*-		5.57745	0.0420286	5.55829	0.0339759	5.98311	0.0241032	5.67763	0.0461395	5.87353	0.074583	5.84938	0.108435	5.90059	0.0631402	5.81556	0.0480224	5.63374	0.0163489	5.65307	0.0300505	6.1418	0.0937824	6.22702	0.12242	5.84136	0.036461	5.23568	0.138107	5.20608	0.114291	5.4648	0.0318528	5.76571	0.0206911	5.5412	0.0631861	5.78387	0.084633	5.8521	0.129804	6.38548	0.0604494	6.07966	0.0817197
Aco000498	sterol C4-methyl oxidase 1-2	AT2G29390.2	AT4G22756.1	***-		4.43843	0.150074	5.34565	0.0274107	5.40984	0.0819265	5.35084	0.0763334	6.08745	0.0999214	6.1456	0.108835	5.95468	0.0958286	6.15144	0.0487643	6.00057	0.0112233	5.47632	0.093842	5.2126	0.0999598	6.30551	0.132346	6.2351	0.0790883	5.10745	0.123461	5.053	0.177478	5.1818	0.115425	5.46112	0.126925	5.35164	0.135234	5.85857	0.122938	6.20857	0.160659	6.55897	0.045999	6.1756	0.0474925
Aco000500	NADP-binding Rossmann-fold superfamily protein	AT5G06060.1	AT5G06060.1	*-*-		0.720678	0.31516	0.0184844	0.763441	0.389462	0.601813	0.586338	0.0927962	-1.14634	0.510338	-1.20698	0.163733	-1.27277	0.495804	-0.977303	0.154906	2.52328	0.179062	0.812773	0.535774	1.28625	0.709339	0.408622	0.60185	0.376831	0.671315	1.76083	0.398508	1.75823	1.27857	0.369343	0.577113	-0.385859	0.223582	-0.899056	0.837173	-1.08775	0.130936	-2.58302	0.929546	-0.793089	0.131568	0.304013	0.282563
Aco000501	hypothetical protein	AT3G52560.4				4.85994	0.250769	5.31786	0.0519759	5.18874	0.139804	5.29429	0.0887825	5.55107	0.0463161	5.4429	0.112634	5.48531	0.0879893	5.52361	0.0868075	5.54279	0.0410811	5.65624	0.0643029	5.68712	0.0176794	5.47585	0.0176154	5.62206	0.0932583	5.08233	0.169271	5.0899	0.113413	5.41223	0.0210295	5.32399	0.101862	5.25142	0.0197131	5.22132	0.0444005	5.35728	0.110011	5.48396	0.0224669	5.62497	0.0674711
Aco000502	pumilio 2	AT2G29190.2	AT2G29190.1	*-*-		-1.98646	1.32852	1.2068	0.289542	2.17844	0.205879	1.90454	0.0291491	2.58066	0.257833	2.17752	0.152654	2.16515	0.271973	1.84975	0.0947311	1.34517	0.422623	2.55668	0.353943	1.74821	0.0725694	3.08959	0.115671	3.38403	0.035256	-0.240215	0.280929	0.763496	0.491388	1.07024	0.471881	2.28938	0.0462381	1.78645	0.284777	1.15455	0.135746	1.24923	0.1705	1.89925	0.0455142	2.6248	0.225243
Aco000503	Hsp70 nucleotide exchange factor fes1	AT3G09350.1	sp|Q5AYT7|FES1_EMENI	***-		5.25827	0.409143	4.52789	0.113523	4.27149	0.145711	4.5175	0.182743	4.47443	0.325503	4.00726	0.170622	4.39729	0.200402	4.18799	0.139409	5.54389	0.00506735	4.15842	0.319971	5.01519	0.241463	4.62249	0.124464	4.51396	0.222449	4.88749	0.0492496	4.5493	0.276868	4.91989	0.295938	5.05809	0.0630597	4.76546	0.171563	4.38198	0.126517	4.63767	0.0456678	4.64112	0.0864253	4.51158	0.158486
Aco000504	Chaperone protein DNAj	AT5G59610.1	B9S3G3_RICCO	***-		3.43804	0.123786	3.85333	0.0748641	3.93	0.111945	4.35513	0.0151111	3.77666	0.0693218	3.87196	0.0603682	3.95798	0.0458194	4.1142	0.0478323	4.4783	0.192965	4.1331	0.208671	3.76355	0.0953929	3.96542	0.254702	4.91117	0.178513	4.06429	0.0355323	4.2182	0.0849434	4.27193	0.114371	3.80833	0.116239	3.7501	0.0683644	4.14778	0.013056	3.98634	0.0813928	3.03003	0.243149	3.81293	0.0527376
Aco000505	hypothetical protein	AT5G02220.1	AT5G02220.1	*-*-		4.93802	0.280297	6.07995	0.0607149	6.28695	0.108608	7.51682	0.231158	5.16783	0.139013	6.30006	0.239582	5.97281	0.0925326	6.39739	0.204764	6.47883	0.0559836	7.4126	0.239865	6.35287	0.392702	6.33648	0.0735999	7.75441	0.150589	6.99637	0.169056	8.14362	0.278547	7.40828	0.237151	5.03912	0.220845	5.73792	0.351759	6.81441	0.348452	6.07905	0.029834	4.40321	0.47082	6.23051	0.033902
Aco000508	Ribosomal RNA large subunit methyltransferase E	AT5G13830.1	sp|B9LSX2|RLME_HALLT	***-		3.84749	0.376161	3.38016	0.162893	2.63939	0.137249	2.46031	0.135997	2.06732	0.0720433	2.17768	0.217128	2.20047	0.133962	2.4625	0.0218513	3.74954	0.11083	4.10022	0.16224	4.8612	0.432602	3.63697	0.204819	3.31597	0.0803992	3.93487	0.105036	3.15611	0.262399	2.49869	0.123964	2.00885	0.132493	1.97954	0.0785884	2.40911	0.14225	2.24195	0.0682908	3.00321	0.422017	3.54495	0.069476
Aco000509	NADP-binding Rossmann-fold superfamily protein	AT5G02240.1	AT2G37660.1	***-		5.44116	0.254265	4.87762	0.0929498	4.77819	0.0891418	4.75733	0.108021	4.31959	0.0404535	4.31534	0.130197	4.53937	0.246042	4.86198	0.117715	6.45796	0.0856877	6.26339	0.0268659	6.51123	0.232607	5.73865	0.128583	5.88097	0.0919436	5.28457	0.11685	4.99532	0.0367458	4.83089	0.179815	4.2289	0.117718	4.47652	0.19156	4.8189	0.0951862	4.8781	0.0444865	4.72996	0.077811	5.8755	0.0624528
Aco000510	GRAS family transcription factor	AT1G07530.1	AT2G37650.1	***-	GRAS	3.38869	0.214801	2.81052	0.194192	3.42895	0.128991	3.93876	0.240001	4.01405	0.037439	3.79289	0.133974	3.6084	0.211943	3.68004	0.0841364	3.58991	0.116105	3.471	0.0377793	4.0511	0.0713801	4.01712	0.0458655	3.79087	0.171209	3.59771	0.0226563	3.54959	0.14663	3.95594	0.192505	4.37778	0.066415	3.84205	0.0667769	3.76245	0.105434	3.87225	0.0542416	3.64218	0.249306	3.81251	0.0963899
Aco000511	expansin A4	AT2G39700.1	AT2G39700.1	***-		0.220024	0.636098	-1.57316	1.16746	-2.55104	0.931839	-0.871042	0.318498	-0.937403	0.426326	0.222741	0.0326982	0.262596	0.422761	0.0532899	0.304317	0.472863	0.435608	0.669949	0.294046	-0.515725	0.482235	1.78766	0.326079	1.59906	0.0747189	-0.681207	0.658827	-0.521906	0.17942	-2.10324	1.21638	0.0681286	0.521976	1.16775	0.19548	1.1556	0.141071	2.12244	0.433955	0.723192	0.78665	0.209769	0.581744
Aco000513	Calcium-dependent lipid-binding CaLB domain family protein	AT3G55470.2	AT3G55470.2	***-		4.05075	0.31253	3.89163	0.206787	1.11255	0.17148	0.850644	0.145751	1.03705	0.173845	1.76687	0.204113	1.50954	0.186433	2.26686	0.108186	6.0705	0.0739478	5.54258	0.229932	4.92989	0.190937	4.81819	0.201062	5.2148	0.23863	3.54661	0.139867	3.22744	0.222158	0.101544	0.912077	0.850376	0.1482	1.13764	0.0213075	1.85195	0.387626	1.72955	0.351212	0.0948698	2.25485	4.71596	0.0249054
Aco000514	myb domain protein 3r-3	AT3G09370.1	AT3G09370.1	*-*-	MYB-HB-like	0.856252	0.424818	0.473172	0.258328	0.877918	0.503053	1.41348	0.663646	0.273939	0.562065	0.821013	0.42955	0.811499	0.0162059	0.903456	0.123331	-0.958384	0.411594	1.61933	0.282075	1.76477	0.30566	1.27451	0.141833	-0.0053241	0.431898	1.49101	0.287348	0.710869	0.270492	1.00906	0.170401	0.877113	0.408868	1.09292	0.093421	0.927316	0.255411	-0.129231	0.567587	0.981638	0.315965	0.0984698	0.533196
Aco000516	Pentatricopeptide repeat PPR-like superfamily protein	AT4G11690.1	AT4G11690.1	***-		1.49593	0.389607	2.08029	0.106945	2.28993	0.213914	2.86684	0.0945978	2.8316	0.0707694	2.71771	0.178586	2.19552	0.126348	2.20062	0.211815	1.28879	0.0332377	0.506413	0.218808	1.32991	0.0776738	1.48701	0.00791901	0.977406	0.0858946	2.02215	0.079263	2.03794	0.174575	2.72049	0.251715	2.30605	0.158516	2.56364	0.147633	1.9932	0.0493444	2.33091	0.227704	1.57078	0.125703	1.15708	0.162601
Aco000517	Glucan endo-1,3-beta-glucosidase	AT5G24318.1	sp|P52409|E13B_WHEAT	***-		5.34508	0.208687	6.20747	0.052611	5.79421	0.070738	6.66699	0.240171	6.10323	0.0537329	6.15832	0.1052	6.20375	0.109641	6.07081	0.0565551	2.77561	0.223407	3.23834	0.129873	2.81737	0.213172	2.58569	0.17531	3.521	0.375228	6.45397	0.119865	7.3718	0.0796133	7.30587	0.0603803	5.77587	0.161418	7.10123	0.0659797	6.96147	0.03383	6.58378	0.168014	5.06084	0.115326	3.28308	0.0327114
Aco000518	SKP1-like 4	AT1G20140.1	AT1G20140.1	***-		4.88052	0.025245	5.03912	0.0720758	5.07368	0.0806548	5.24844	0.0610346	4.43494	0.112673	4.6809	0.0290242	4.95678	0.0843076	4.96748	0.0514061	1.6655	0.443364	2.31457	0.346459	1.93004	0.115404	0.753675	0.0857961	1.57928	0.407693	5.40504	0.120701	5.53992	0.0566549	5.15755	0.104783	3.69116	0.338001	4.71449	0.0696498	4.49677	0.114484	4.35031	0.0767774	3.66821	0.121603	2.11014	0.168677
Aco000519	Undecaprenyl-phosphate 4-deoxy-4-formamido-L-arabinose transferase	AT2G39630.1	sp|B4ETL6|ARNC_PROMH	*-*-		5.81977	0.226692	6.18841	0.0311933	6.16298	0.0780282	5.70397	0.0752629	5.17946	0.0667054	5.67302	0.0794653	5.4885	0.114817	5.7538	0.0265171	4.93811	0.0164981	4.87455	0.0301323	4.94006	0.118964	4.75451	0.108701	4.65582	0.0489741	6.25901	0.126987	5.73546	0.091033	5.60356	0.0687611	4.78353	0.12042	5.12795	0.0694574	5.4508	0.00346965	5.20461	0.0445102	5.87408	0.157357	4.87473	0.170392
Aco000520	Pentatricopeptide repeat-containing protein	AT5G48910.1	sp|Q9FI80|PP425_ARATH	***-		0.509313	0.731173	1.44732	0.282875	0.389718	0.608863	1.9491	0.451385	1.57738	0.102103	1.39498	0.247644	1.27779	0.247067	1.64951	0.136688	-0.439342	0.740963	-0.191114	0.328438	-1.87387	1.30312	-0.649355	0.175294	-0.765727	0.0907091	1.426	0.32526	3.32756	0.0446808	2.6261	0.126246	1.57797	0.37783	2.04296	0.258791	2.09183	0.434359	2.25445	0.0119644	-1.46377	1.47566	-1.44803	0.33499
Aco000522	Protein phosphatase 2C family protein	AT1G07630.1	AT2G46920.1	*-*-		2.1912	0.369285	3.60784	0.121626	2.46916	0.0629296	3.44108	0.189805	3.10746	0.167823	3.52994	0.144872	3.91615	0.202912	3.94111	0.226825	6.21564	0.277488	4.17749	0.116563	2.47049	0.290161	3.23768	0.263561	4.64703	0.0572002	3.63166	0.597833	5.35357	0.30143	4.69554	0.237456	3.78476	0.143789	4.77324	0.261064	5.07196	0.276605	4.82321	0.143557	2.88153	0.0240216	3.30026	0.310294
Aco000523	epsin	AT3G46540.1	Q948G6_ORYSA	*-*-		3.94628	0.0507543	3.55444	0.0814751	3.59922	0.0986231	3.88624	0.109068	3.97761	0.201542	4.34801	0.105018	4.10564	0.0800637	4.30831	0.119266	5.01691	0.000327833	4.37561	0.0638044	3.80503	0.0451171	4.01961	0.109117	4.02279	0.0421448	3.97334	0.181217	3.757	0.0119225	3.62105	0.138269	3.8125	0.161602	4.17657	0.061455	4.20264	0.14734	4.42364	0.0185952	3.98732	0.0533529	3.83706	0.189367
Aco000524	60S ribosomal protein L36-2	AT3G53740.4	sp|Q9M352|RL362_ARATH	***-		7.64647	0.229088	7.30021	0.0283695	7.25305	0.0616854	7.37657	0.106519	6.92612	0.0469476	7.36807	0.120591	7.1901	0.0459745	7.34233	0.0568943	7.227	0.0672855	7.36928	0.0987693	8.05176	0.287912	7.45353	0.111584	7.1137	0.169938	7.93317	0.0381961	8.52243	0.0915098	8.28645	0.119879	8.00598	0.0563384	8.27004	0.0741161	8.39412	0.0920726	8.31514	0.0522584	7.56061	0.152171	7.66369	0.0752799
Aco000525	70 kDa heat shock protein	AT3G12580.1	B2D2G5_CAPSN	***-		8.69254	0.060585	9.38353	0.039811	8.86383	0.0482561	9.1909	0.130499	9.2265	0.024539	9.57307	0.0520712	9.25	0.0555336	9.49031	0.0673096	9.45867	0.155085	9.13296	0.198196	7.6372	0.0526291	8.63859	0.194155	9.56876	0.272091	9.3139	0.162532	9.40782	0.0319897	9.67938	0.124783	8.97808	0.0421095	9.33272	0.0234255	9.44871	0.125136	9.24664	0.0412092	9.30248	0.0438127	8.03171	0.165769
Aco000527	Secretory carrier-associated membrane protein	AT1G03530.1	sp|Q7F613|SCAM2_ORYSJ	*-*-		6.02925	0.110405	6.04474	0.0378876	5.79944	0.0863303	5.86408	0.0657287	5.79043	0.0478908	5.81008	0.0654839	5.83227	0.0476477	5.77758	0.0200848	5.37223	0.0116333	5.33702	0.0973776	5.59409	0.0508646	5.51066	0.0784304	5.18871	0.0687138	5.97562	0.194313	5.87081	0.126113	5.83459	0.119683	6.02317	0.0786526	5.89089	0.0689647	5.62366	0.121758	5.60442	0.0386728	5.59894	0.0676237	5.48988	0.114378
Aco000529	RAB GDP dissociation inhibitor 2	AT5G09550.1	AT3G59920.1	***-		-2.03764	1.23362	-3.47597	0.766478	-2.55104	0.931839	-2.97129	0.721828	-2.93595	0.740699	-2.3784	1.01856	-2.91483	0.773202	-1.89594	0.579261	-3.72912	0.839677	-4.41471	0	-3.75169	0.663025	-3.00117	0.707139	-3.63172	0.782991	-2.86848	0.797366	-1.92228	0.157799	-1.03432	0.744608	-2.4195	1.00897	-3.00867	0.717632	-1.63216	1.41233	-1.24814	0.839292	-3.26378	1.15093	-1.17541	0.43376
Aco000530	Charged multivesicular body protein 2a-like protein	AT2G06530.1	sp|Q54DB1|CM2A2_DICDI	***-		4.52329	0.201527	5.07964	0.08743	4.1071	0.0852817	5.08045	0.121556	5.18852	0.086147	6.06834	0.153723	5.61547	0.161618	5.85813	0.0345047	6.78416	0.0743845	5.95679	0.239008	4.76823	0.169019	5.56633	0.131641	6.30285	0.112083	5.35735	0.0765176	5.47314	0.0920612	4.84911	0.172504	4.57378	0.15903	5.24989	0.165421	6.008	0.112861	5.68752	0.0752554	4.82179	0.193509	5.61144	0.0799573
Aco000531	UDP-glucuronic acid decarboxylase 3	AT2G28760.3	AT5G59290.2	***-		6.98366	0.0878119	7.38393	0.06632	7.17502	0.0538633	6.66486	0.12313	6.32431	0.0535478	6.77958	0.0511079	6.77188	0.0995904	6.86567	0.042068	8.96062	0.0249698	8.46833	0.096331	8.40764	0.0726337	8.46324	0.0162957	8.42387	0.0800381	7.22971	0.115795	7.01205	0.122863	6.589	0.154454	6.41448	0.0554296	6.59299	0.0692854	6.82419	0.0313226	6.8538	0.0668635	7.31792	0.0658154	8.53743	0.0193207
Aco000532	RNA-binding RRM/RBD/RNP motifs family protein	AT5G59950.4	AT5G02530.1	***-		8.56627	0.413597	7.85909	0.0236108	8.66695	0.0396748	8.88028	0.104264	8.92189	0.0389878	8.57105	0.0884754	8.67084	0.0613327	8.5427	0.169213	6.45211	0.0614119	6.42169	0.0697674	6.68714	0.261398	6.637	0.0308942	6.61084	0.0458847	8.016	0.0453009	8.44358	0.0887994	8.28288	0.0455051	8.14772	0.0861555	8.00163	0.0185574	7.71546	0.0892751	7.88059	0.0439658	7.86033	0.0930666	6.53891	0.162693
Aco000533	plastid movement impaired 2	AT5G37840.1	AT5G37840.1	*-*-		-0.209991	0.198212	-3.08674	1.08428	-0.539311	0.182885	0.901045	0.281077	1.57877	0.0657822	-0.0781618	0.47083	0.622317	0.35609	0.797513	0.272708	-3.08935	1.62323	-3.69986	0.714847	-3.45904	0.95567	-4.41471	0	-2.55995	0.960512	-0.688772	0.520035	0.316875	1.12283	1.2529	0.164935	0.982193	0.147136	1.12446	0.297265	0.860764	0.298456	0.796097	0.602817	-0.287039	0.636057	-3.78487	0.629839
Aco000534	diaminopimelate epimerase family protein	AT3G53580.1	AT3G53580.1	***-		6.45101	0.0694088	6.32033	0.0438144	6.41757	0.0434896	6.24473	0.0966562	6.22272	0.0179729	6.00566	0.0494513	6.22018	0.091543	6.18827	0.023951	5.59562	0.086207	5.92181	0.105236	6.1848	0.0565155	6.18428	0.113146	6.18465	0.0613417	6.13602	0.0811518	6.37675	0.0305928	6.41672	0.132125	6.32768	0.110488	6.31798	0.0364379	6.21169	0.09294	6.23282	0.0202756	6.46853	0.161316	6.31865	0.0223677
Aco000535	hypothetical protein	AT3G28220.1				-3.03539	1.37933	0.0299923	0.30597	-0.539224	0.187852	-2.41833	0.998301	-1.34332	0.0524829	-1.25554	0.585212	-0.57933	0.442289	-0.547404	0.305062	4.08835	0.152364	3.39152	0.134665	2.78204	0.269668	3.16122	0.145293	3.81271	0.331998	0.193445	0.417338	-0.286896	0.396998	-0.765086	0.505921	-0.719547	0.119479	-1.26409	0.0349356	-0.244527	0.472471	-2.36379	1.08318	-1.15533	1.63004	2.20323	0.382601
Aco000536	myb domain protein 59	AT5G59780.3	AT5G59780.3	***-	MYB-HB-like	3.20534	0.311207	3.29232	0.0738221	3.36466	0.031817	4.47317	0.254011	5.50377	0.131308	5.01901	0.145237	5.04195	0.132708	5.03169	0.094281	-0.743149	0.740963	2.1607	0.429579	2.23041	0.170266	2.37391	0.157612	1.5878	0.248152	3.52106	0.373058	3.7459	0.135879	4.42859	0.34546	5.78215	0.113676	4.67289	0.319259	4.19389	0.237301	4.44159	0.249421	3.52681	0.289219	1.4351	0.570566
Aco000539	2-oxoglutarate dehydrogenase, E1 component	AT5G65750.1	AT5G65750.1	***-		4.01382	0.402314	4.01294	0.148155	4.43344	0.298589	5.23597	0.0745194	4.49164	0.161559	3.80373	0.106997	3.94773	0.388025	3.71573	0.177746	2.8915	0.295337	2.99844	0.285822	2.52468	0.189068	3.45051	0.496081	2.93962	0.292749	4.00373	0.432798	3.86693	0.0864489	4.56037	0.263649	5.14173	0.0826169	4.36472	0.0568138	3.54824	0.192767	3.6699	0.148438	3.37206	0.203363	3.2336	0.607367
Aco000540	Ras-related protein Rab-8B	AT3G46060.3	sp|P20791|RAB8B_DICDI	***-		9.0413	0.142041	8.79036	0.0146315	9.04786	0.0382268	9.05549	0.048933	8.75074	0.0442708	9.06517	0.0650144	8.91439	0.0180175	9.05764	0.0602353	8.40391	0.0525453	8.46082	0.0580177	8.89543	0.265544	8.47406	0.109478	8.24159	0.0806834	9.22034	0.0606461	9.31447	0.0693736	9.12519	0.0326685	8.81814	0.0118161	9.03189	0.0391269	9.22963	0.0965111	9.09563	0.0384093	8.82893	0.104113	8.60129	0.117686
Aco000542	ABC transporter G family member	AT2G39350.1	sp|O80946|AB1G_ARATH	*-*-		0.105603	0.0364282	-0.383375	0.376309	-0.654749	0.474869	-2.24426	1.09372	-0.146514	0.125424	-1.07704	0.340052	-0.542853	1.01931	-0.439165	0.0350265	-2.13479	1.5391	-1.56515	0.414795	-1.08169	0.379297	-4.41471	0	-2.46332	1.08062	-0.372166	0.200578	-0.153544	0.455608	-0.543713	0.273262	-3.50036	0.914355	-3.23955	1.17516	-2.97528	1.43944	-1.87646	1.27796	-4.41471	0	-1.74231	0.152551
Aco000543	Leukocyte receptor cluster member-like protein	AT2G39340.1	sp|Q32NW2|LENG8_XENLA	*-*-		6.03857	0.0532883	5.97963	0.0583985	5.89347	0.0747468	5.84373	0.0837039	5.65472	0.0499913	5.55621	0.0562625	5.7821	0.0676562	5.61414	0.0488685	5.48781	0.0591124	5.20517	0.0328361	5.56287	0.30214	5.5453	0.142752	5.17845	0.111257	5.95088	0.0885072	5.97567	0.0661339	5.96668	0.0562075	6.13338	0.0407182	5.50974	0.0742108	5.59666	0.132858	5.44719	0.060458	5.42651	0.0751026	5.51057	0.0812044
Aco000544	Serine/threonine-protein kinase ripk4	AT4G32500.1	B9SI89_RICCO	*-*-		-1.00016	0.361281	-1.00521	0.15039	-3.47796	0.936751	-4.41471	0	-0.163005	0.582705	-1.67574	1.37048	-1.39665	1.52086	-0.491388	0.126392	-0.322525	0.140107	0.236417	0.597495	-2.50161	1.06661	-3.05895	0.678429	-0.585688	0.314574	-3.77156	0.643146	-2.24228	1.24338	-2.57935	0.918276	-4.41471	0	-2.765	0.898045	-2.71039	0.871314	-4.41471	0	-3.26378	1.15093	-1.56879	0.313882
Aco000545	Trans-2-enoyl-CoA reductase	AT3G45770.1	sp|Q9Z311|MECR_RAT	***-		5.36238	0.0785783	5.26498	0.0183669	5.36654	0.0648894	5.26438	0.0596592	5.50447	0.0343421	5.27868	0.0261392	5.1053	0.0763956	5.27654	0.048835	4.84344	0.0309746	5.20194	0.0559648	5.55152	0.0857404	5.60361	0.153998	5.38559	0.146021	5.38363	0.0525795	5.28187	0.116509	5.24334	0.118447	5.43558	0.0654858	5.40537	0.0544557	5.29295	0.064548	5.33557	0.0806011	5.75017	0.0559164	5.64846	0.074464
Aco000546	Leukotriene A-4 hydrolase-like protein	AT5G13520.1	sp|Q84TA3|LKHA4_ORYSJ	***-		6.92484	0.297523	6.59119	0.0194647	6.55507	0.0161612	7.13755	0.16817	7.37432	0.0589855	6.75824	0.0499728	7.02374	0.101778	6.64237	0.172614	5.21789	0.00892336	5.69615	0.212857	5.83901	0.159751	5.93122	0.124294	5.84244	0.174387	6.71687	0.38423	7.71057	0.0643021	8.0021	0.150767	8.0178	0.0663269	7.67809	0.0863151	7.42827	0.0646119	7.43345	0.118446	6.2664	0.238284	6.16274	0.123288
Aco000547	WRKY DNA-binding protein 2	AT4G26640.1	AT5G56270.1	*-*-	WRKY	-2.03764	1.23362	0.398181	0.52388	-0.224903	0.275924	-0.337074	0.266044	0.726844	0.297244	0.566485	0.186861	-1.52237	1.46012	0.812914	0.308717	2.54986	0.532054	3.42203	0.0256426	3.95568	0.115601	4.43135	0.160696	4.19813	0.291419	2.45083	0.293319	0.162368	0.508146	1.40607	0.174869	1.71962	0.309699	0.970414	0.36875	1.13861	0.0858955	0.884274	0.256423	2.08367	0.19687	4.80762	0.119235
Aco000548	TBC1 domain family member	AT3G55020.1	sp|Q9Z1A9|TBCD8_MOUSE	*-*-		7.22308	0.0738004	7.50113	0.0558721	7.32652	0.0915395	7.29567	0.0992693	7.346	0.0306352	7.39047	0.0858739	7.43405	0.0501076	7.50668	0.0375097	7.92818	0.132767	8.27469	0.095329	7.93848	0.225868	7.98727	0.0989187	8.2885	0.0828269	7.50898	0.231502	7.32338	0.0712274	7.53394	0.0314004	7.25174	0.0828066	7.29909	0.0313969	7.2832	0.00911138	7.32138	0.0341831	7.22544	0.0493564	8.24129	0.138262
Aco000550	hypothetical protein	AT2G35820.1	AT2G35810.1	***-		6.34208	0.0728988	6.30086	0.0418979	6.36618	0.0764981	6.05474	0.154215	5.92412	0.0578356	6.12171	0.0706647	6.00965	0.063467	6.30194	0.0498924	6.49919	0.0684439	6.07891	0.1191	6.10257	0.0283067	5.88299	0.0422441	6.05916	0.0775645	6.11111	0.256752	6.02231	0.0912577	5.53611	0.140755	5.40572	0.0884036	5.67493	0.154442	5.81492	0.0933698	5.68397	0.184771	6.33961	0.0634718	5.99554	0.0622135
Aco000552	vacuolar protein sorting 45	AT1G77140.1	AT1G77140.1	***-		5.45373	0.10872	5.49584	0.0210676	5.31673	0.0123453	5.17552	0.172377	4.9353	0.131802	4.74076	0.0869733	4.78186	0.146104	5.0135	0.0994202	5.75106	0.0147884	5.59108	0.115941	5.79836	0.0553329	5.65763	0.0509826	5.36953	0.0333718	5.23089	0.11824	5.22193	0.151661	5.3757	0.184117	5.20908	0.0118875	5.02813	0.0872855	4.9381	0.0572808	4.99684	0.159647	5.20465	0.153556	5.60565	0.0879516
Aco000553	hypothetical protein	AT5G01590.1	AT5G01590.1	***-		4.24429	0.078945	3.91752	0.0372777	4.27893	0.0565469	4.32171	0.176134	4.50773	0.0619853	4.40766	0.15879	4.29098	0.0983163	4.05166	0.0130509	3.82359	0.106246	4.14572	0.0386616	4.66596	0.0700712	4.47327	0.134963	4.24654	0.015875	3.9395	0.146289	3.39193	0.108159	4.39797	0.17162	4.66535	0.10145	4.25651	0.0446158	3.92896	0.116367	4.15735	0.117086	4.20281	0.207854	4.32359	0.145566
Aco000555	Clathrin, heavy chain	AT3G11130.1	AT3G11130.1	*-*-		7.61936	0.105463	7.83131	0.0829851	7.69776	0.0353923	7.64199	0.0149245	7.97363	0.0766213	7.72559	0.0385532	7.69288	0.097816	7.60378	0.050816	8.29627	0.0893	8.17034	0.0750467	7.86884	0.242749	8.48061	0.0591452	8.54	0.0149436	7.46849	0.231559	7.35699	0.0686178	7.72825	0.125692	8.10854	0.0298948	7.84339	0.0409101	7.6106	0.0881505	7.84282	0.0333465	8.09341	0.085051	8.2405	0.128594
Aco000556	hypothetical protein	AT5G24500.1	AT5G24500.1	--*-		5.52397	0.149729	5.06514	0.034013	5.69057	0.0438786	6.42724	0.165574	6.13355	0.0362352	6.07169	0.0647138	6.04841	0.0384648	6.13852	0.0410647	4.60951	0.016034	4.31997	0.258402	4.68744	0.141573	4.70751	0.0200282	4.60913	0.0908952	5.50457	0.218697	6.4461	0.0314848	6.76272	0.0820764	6.77165	0.0194987	6.59648	0.0544714	6.60612	0.0202289	6.51081	0.0811541	5.50625	0.093404	5.00787	0.0577777
Aco000557	Multiple inositol polyphosphate phosphatase	AT1G09870.1	sp|Q54ND5|MINP1_DICDI	***-		6.87115	0.025255	6.95947	0.0525143	6.9101	0.0538542	6.63939	0.00715492	6.3896	0.0639007	6.59752	0.114388	6.72415	0.0354733	6.73613	0.0338525	7.92467	0.0728577	7.49063	0.0882808	6.98022	0.049591	7.05117	0.0943971	7.46624	0.101121	6.78117	0.0842169	6.93408	0.060489	6.75571	0.0627966	6.34754	0.0570339	6.50559	0.0148296	6.39201	0.0834169	6.39268	0.057305	6.52906	0.0514645	7.05834	0.0568266
Aco000558	hypothetical protein	AT1G07060.1	AT1G07060.1	***-		-3.21691	1.19781	-4.41471	0	-4.41471	0	-3.68545	0.729263	-2.93595	0.740699	-1.93833	0.265822	-2.73821	0.934439	-2.46089	0.0620291	4.16315	0.283603	2.5493	0.360114	-2.3561	1.03717	-0.313699	0.295928	2.64596	0.374132	-2.41116	1.17872	-4.41471	0	-2.26969	1.10861	-3.76674	0.647969	-4.41471	0	-3.86976	0.544948	-1.9923	1.22334	-4.41471	0	-0.427912	0.715004
Aco000559	Zinc transporter	AT1G05300.1	sp|Q6L8G0|ZIP5_ORYSJ	***-		4.14152	0.0940442	4.45606	0.0405491	4.8235	0.147957	4.98225	0.146608	4.7186	0.239712	4.55861	0.0192103	4.54688	0.185309	4.43132	0.145052	6.1528	0.322666	7.03744	0.11778	5.40325	0.0897603	5.8425	0.0435683	7.18222	0.201032	4.91738	0.0501603	4.35913	0.307959	4.96836	0.166192	4.84204	0.197861	4.80186	0.0591951	4.89267	0.225477	4.79946	0.172103	4.93824	0.12225	6.53939	0.219456
Aco000560	TRICHOME BIREFRINGENCE-LIKE 33	AT2G40320.1	AT2G40320.1	***-		4.80287	0.247903	4.60189	0.0833735	5.14669	0.0954484	4.91098	0.0312747	5.12377	0.0570161	4.78802	0.145391	4.54815	0.266153	4.56926	0.0269277	5.89035	0.135115	6.08184	0.0900226	6.1492	0.0906511	5.89289	0.113271	6.17315	0.0874364	4.93364	0.163074	4.84732	0.178459	5.2387	0.170965	5.95487	0.111277	5.12287	0.040497	4.91628	0.0650414	5.24319	0.115245	4.8649	0.213228	6.61253	0.105185
Aco000561	MATE efflux family protein	AT2G38330.1	AT2G38330.1	***-		3.08575	0.286544	2.79258	0.119373	3.30298	0.12161	3.47459	0.104587	3.36607	0.216478	3.082	0.0288032	3.2386	0.141658	3.00422	0.204241	3.03032	0.115657	3.23679	0.105883	3.31968	0.303667	3.90144	0.0534445	3.48387	0.281646	2.74245	0.323399	2.4976	0.344141	3.11964	0.145419	3.88927	0.0823929	3.62808	0.177443	3.3765	0.175649	3.3844	0.042852	3.37426	0.292142	3.30778	0.0298183
Aco000562	hypothetical protein	AT2G40390.1	AT2G40390.1	***-		-2.03764	1.23362	-2.15315	0.935343	-3.18019	1.23452	-1.18927	0.692202	-3.20322	1.21149	-1.93833	0.265822	-3.01501	1.3997	-1.40283	0.754243	1.29422	0.0166362	0.779882	0.621364	1.05191	0.151007	0.888646	0.346504	-0.120737	0.694376	0.425589	0.147035	-0.0309257	0.608212	-2.10019	1.16036	-3.52911	0.885599	-1.90621	1.31308	-0.436789	0.569002	-0.539278	0.891119	-0.287039	0.636057	0.136504	0.551151
Aco000563	SCAR homolog 2	AT2G38440.1	AT2G38440.1	*-*-		5.50716	0.383982	5.86408	0.162996	5.95452	0.0321884	5.80915	0.104339	6.16883	0.0998559	5.75956	0.014203	6.05686	0.0848521	5.89421	0.106929	6.41501	0.0402317	6.42917	0.0703357	6.08856	0.236422	6.84204	0.0853422	6.86455	0.0829792	5.73205	0.217722	5.34233	0.231954	5.813	0.0207316	6.07364	0.0410593	5.74242	0.0448242	5.44209	0.0962485	5.58251	0.0468672	5.60071	0.165556	6.51791	0.0785946
Aco000565	Protein of unknown function DUF567	AT5G01750.2	AT5G01750.2	***-		8.18676	0.24902	8.58075	0.0687888	7.96266	0.124508	7.71578	0.409408	6.58519	0.198644	7.6315	0.127261	7.33312	0.164233	7.82356	0.0539277	9.63803	0.140003	8.95494	0.169945	7.97297	0.257935	7.27006	0.071169	8.41155	0.0922735	9.06346	0.0394309	9.69806	0.0391142	8.11499	0.117572	5.34812	0.17603	7.41122	0.158591	8.2955	0.133657	7.6529	0.107288	7.29162	0.371193	8.2462	0.198869
Aco000566	Class E vacuolar protein-sorting machinery protein HSE1	AT2G38410.1	sp|Q4P5J4|HSE1_USTMA	*-*-		4.52488	0.255541	5.53547	0.0533481	4.74694	0.0998513	4.81779	0.236931	4.62931	0.0233605	4.49222	0.131097	4.55465	0.145212	4.27668	0.136276	6.23776	0.142529	5.90719	0.124534	4.44314	0.121385	4.60881	0.153555	5.76278	0.212335	4.80087	0.19996	5.57387	0.234265	5.01059	0.217827	4.76174	0.176087	4.89105	0.183663	5.08236	0.223132	4.867	0.169903	3.35994	0.202462	4.8768	0.197741
Aco000567	uncharacterized protein	AT3G56250.1	C5YQ72_SORBI	*-*-		-2.80078	1.61393	-0.198118	0.428951	1.29607	0.286482	2.2398	0.22708	2.04341	0.166079	1.45963	0.306219	1.57734	0.181185	1.33236	0.230339	0.201268	0.478185	-0.491116	0.550706	-0.0112592	0.176907	-0.241257	0.382678	-0.329867	0.445253	0.796075	0.438329	1.53602	0.377877	2.41457	0.283377	2.85014	0.114356	2.09215	0.303556	1.83961	0.124423	2.33523	0.0743475	0.710832	0.138822	-1.42325	0.618515
Aco000568	hypothetical protein	AT4G31450.1				-4.41471	0	-4.41471	0	-4.41471	0	-3.00433	1.41038	-4.41471	0	-4.41471	0	-4.41471	0	-3.80237	0.612343	3.31211	0.331471	-0.987867	0.313544	-1.71598	0.678273	-3.75259	0.662122	-1.56082	0.498001	-4.41471	0	-4.41471	0	-4.41471	0	-4.41471	0	-4.41471	0	-3.62085	0.79386	-4.41471	0	-4.41471	0	-3.43719	0.977518
Aco000571	40S ribosomal protein S26-1	AT2G40590.1	sp|P49206|RS261_ARATH	*-*-		7.83033	0.312136	7.2872	0.0547087	7.26727	0.0669294	6.46652	0.230058	6.40164	0.0727719	6.87458	0.00698821	6.708	0.0757276	7.00466	0.0877424	7.49271	0.0724588	7.3954	0.108861	7.69087	0.230928	7.32283	0.10541	7.13297	0.105187	7.76532	0.212576	7.05116	0.187293	6.7367	0.0259095	6.13969	0.20155	6.66863	0.093789	6.94929	0.15809	6.9683	0.0765915	7.80755	0.186002	7.40122	0.15719
Aco000572	Protein kinase superfamily protein	AT5G01850.1	AT5G01850.1	***-		5.40137	0.263222	6.25896	0.128916	6.09808	0.0525715	6.53643	0.132102	6.76608	0.0814389	6.66527	0.052196	6.5338	0.0823472	6.49779	0.0459277	6.84895	0.165967	7.24883	0.141001	5.83069	0.195149	6.28362	0.148255	7.39914	0.00884933	5.96132	0.109646	6.4669	0.107282	6.39937	0.0955191	6.14366	0.119324	6.96605	0.0305325	6.89376	0.0788228	6.48024	0.0560403	6.40512	0.059922	6.23102	0.123893
Aco000573	hypothetical protein	AT1G77680.1				-4.41471	0	-4.41471	0	-4.41471	0	-4.41471	0	-3.70082	0.713892	-4.41471	0	-3.81486	0.59985	-4.41471	0	0.182227	0.369	-2.86076	1.55395	-2.41268	1.00409	-2.12058	1.18894	-2.16007	1.27163	-4.41471	0	-3.67784	0.736869	-4.41471	0	-4.41471	0	-4.41471	0	-4.41471	0	-4.41471	0	-4.41471	0	-3.78487	0.629839
Aco000574	Non-specific lipid-transfer protein	AT2G38540.1	sp|P19656|NLTP_MAIZE	***-		-3.41696	0.997747	-4.41471	0	-4.41471	0	-4.41471	0	-2.67034	0.8955	-3.68998	0.724728	-4.41471	0	-3.96111	0.453604	4.95885	0.00645627	2.6252	0.426515	2.31064	0.399762	0.0211479	0.737807	0.609216	0.503361	-0.587743	0.578215	-4.41471	0	-4.41471	0	-2.85632	0.811671	-3.79488	0.619836	-4.41471	0	-4.41471	0	-4.41471	0	0.311239	0.594487
Aco000575	Glycerol-3-phosphate dehydrogenase NADP	AT2G40690.1	sp|P61740|GPDA_GEOSL	*-*-		3.33811	0.033269	3.78627	0.176396	3.6314	0.325815	4.19951	0.189647	4.41035	0.0973076	3.8454	0.180703	4.20597	0.0782874	3.83855	0.141165	2.9914	0.0408809	3.50592	0.160599	3.68852	0.302543	3.64209	0.165997	3.67084	0.139929	3.42531	0.0819847	3.93421	0.0457565	4.27142	0.192973	4.63972	0.167913	4.26092	0.106194	3.8606	0.220541	3.8899	0.0814426	3.77699	0.294111	4.08731	0.0549798
Aco000576	Ethylene-responsive transcription factor	AT4G27950.1	sp|Q40477|ERF4_TOBAC	*-*-	AP2-EREBP	3.40602	0.306341	3.79513	0.257047	3.96649	0.153335	4.81773	0.213215	5.35179	0.0384073	5.29495	0.0342709	5.14946	0.202576	5.28215	0.092232	4.83734	0.246945	4.61955	0.17046	4.12799	0.236813	4.30588	0.0544404	5.30272	0.136126	4.59485	0.0637684	4.11368	0.296234	4.65344	0.106143	4.29089	0.151755	4.48414	0.162722	4.52809	0.207487	4.58041	0.206491	3.94083	0.180788	4.30015	0.0415684
Aco000578	Protein of unknown function DUF1191	AT3G08600.1	AT3G08600.1	***-		1.04511	0.309777	1.2687	0.214618	1.72641	0.238028	2.67109	0.1407	3.17188	0.168873	2.73255	0.244134	2.60722	0.281898	2.30184	0.121856	0.584479	0.734094	2.74416	0.361892	3.10143	0.059131	4.03219	0.163212	3.57035	0.106164	1.38324	0.202493	0.696478	0.269031	2.67673	0.194501	4.20716	0.215535	3.09681	0.220354	2.91522	0.204696	3.61697	0.219845	3.1682	0.196938	3.76259	0.25109
Aco000579	RING/U-box superfamily protein	AT5G01980.1	AT5G01980.1	***-	C2H2	5.12023	0.0670719	4.96546	0.00743888	5.07661	0.0631679	5.25585	0.060208	5.19836	0.0422474	5.13499	0.124971	5.18162	0.0684649	5.26017	0.0243698	5.3177	0.129897	5.54094	0.0560379	5.53098	0.082705	5.62823	0.123147	5.63671	0.0627988	5.22929	0.0941341	5.363	0.152342	5.28965	0.142828	5.44547	0.0424076	5.12377	0.0412995	4.96015	0.16323	4.97513	0.0950681	4.84151	0.0806869	5.53679	0.0954153
Aco000580	Protein kinase superfamily protein	AT1G18390.2	AT2G20300.1	*-*-		0.798755	0.636185	3.0815	0.142547	2.47166	0.0306686	2.91643	0.2647	4.44684	0.0176876	3.25969	0.348146	3.66065	0.418634	2.9236	0.181843	4.18713	0.173132	4.98235	0.167984	0.0817476	0.68123	2.36512	0.133756	5.23608	0.0326375	2.21731	0.26346	4.15135	0.743174	3.39045	0.468482	3.86394	0.111288	4.23272	0.368869	4.47265	0.270307	3.80164	0.0597233	2.01789	0.525229	3.76912	0.488233
Aco000581	Bis5'-adenosyl-triphosphatase	AT5G58240.1	sp|Q86KK2|FHIT_DICDI	***-		6.03185	0.104996	6.37273	0.031913	6.34664	0.143055	6.52319	0.0815107	6.708	0.0306789	6.97206	0.0892067	6.83285	0.0454088	6.92958	0.0451197	7.70313	0.175516	7.39972	0.236135	6.46125	0.0317884	6.52035	0.0544953	7.29587	0.126727	6.67707	0.0570327	7.06186	0.10152	6.87001	0.0533315	6.98193	0.0441875	7.13126	0.0819233	7.18395	0.0588333	7.21732	0.0602206	6.82631	0.0280908	6.62131	0.0620744
Aco000583	Charged multivesicular body protein	AT4G29160.3	sp|Q86H98|CHMP4_DICDI	*-*-		3.50633	0.0739855	2.70511	0.0691323	3.33246	0.356948	3.61446	0.127607	4.1868	0.0830392	3.79153	0.247027	3.65998	0.102982	3.3641	0.091347	2.13031	0.128957	2.95418	0.309327	3.23728	0.201809	2.82495	0.152251	2.73057	0.0229923	3.1332	0.149467	3.83781	0.0902535	4.3887	0.104137	4.70107	0.0705053	3.99228	0.191274	3.85373	0.180153	4.03634	0.0642412	3.11716	0.233375	2.83916	0.197447
Aco000584	methylenetetrahydrofolate reductase 2	AT2G44160.1	AT2G44160.1	***-		6.93579	0.0240868	7.049	0.046608	6.62647	0.0462039	6.49343	0.02553	6.45076	0.102722	6.36241	0.0789965	6.58973	0.05997	6.47323	0.0242649	7.99935	0.0619281	7.93013	0.0335948	7.44835	0.00363586	7.50209	0.0469296	7.73004	0.00616166	6.81539	0.115058	6.75913	0.137783	6.67897	0.0590007	6.68367	0.0595839	6.57332	0.100468	6.64135	0.0552542	6.66732	0.0323727	6.87488	0.0653743	7.4139	0.0476118
Aco000585	Protein MOR1	AT2G35630.1	sp|Q5N749|MOR1_ORYSJ	***-		8.12102	0.0694795	8.68067	0.0838958	8.6252	0.0355863	8.44536	0.0957351	8.42488	0.0190746	8.2202	0.0612033	8.43388	0.0386816	8.31949	0.020141	8.62465	0.0522176	8.74434	0.0249828	8.27441	0.347324	8.63502	0.0845574	8.64855	0.102217	8.33489	0.0331263	7.87623	0.164276	8.22195	0.0383189	8.15632	0.014521	8.12126	0.0213243	7.77424	0.152527	7.9491	0.0319746	8.29597	0.101928	8.37628	0.177265
Aco000586	RING/U-box superfamily protein	AT1G55530.1	AT1G55530.1	***-	C2H2	4.78014	0.288929	4.32687	0.107145	4.4833	0.149513	4.79023	0.101376	4.28354	0.185614	4.53268	0.0150743	4.44218	0.0894547	4.6528	0.125238	4.79734	0.0161344	4.47976	0.130762	4.83915	0.185749	4.56408	0.155356	4.5754	0.160477	4.45495	0.178204	4.60531	0.0768995	4.55389	0.0816615	4.63575	0.016825	4.27181	0.115733	4.58772	0.105914	4.32909	0.0315054	3.74239	0.096585	4.62595	0.0423252
Aco000587	hypothetical protein					3.40688	0.303123	3.46042	0.0705981	3.40136	0.206377	3.03628	0.136262	3.51217	0.26166	4.20373	0.0245731	3.94386	0.146273	4.39739	0.194515	4.97526	0.129588	5.42846	0.0378489	6.22206	0.287588	5.94399	0.178627	5.42949	0.141176	3.99395	0.0254104	3.16016	0.378275	3.5356	0.340491	3.48392	0.106731	3.84426	0.188004	4.25908	0.223322	4.71677	0.170642	4.89805	0.051145	5.93028	0.153921
Aco000588	DNA gyrase subunit A	AT3G10690.1	sp|Q55738|GYRA_SYNY3	***-		5.58145	0.0440351	6.47065	0.0721917	6.74031	0.0539799	6.80609	0.0867861	6.98012	0.037653	6.55125	0.112427	6.69053	0.110403	6.46648	0.0422549	4.26903	0.17262	4.87761	0.162718	4.81828	0.236832	5.51805	0.109836	5.0932	0.0915394	5.97454	0.133995	6.28374	0.186674	7.124	0.0869656	7.32684	0.0685668	7.00156	0.0458842	6.59659	0.147321	6.67445	0.0536107	6.91999	0.129758	5.18702	0.13101
Aco000589	hypothetical protein					8.09002	0.0838403	7.74114	0.0304219	7.86932	0.0665204	7.99647	0.0294389	7.79525	0.126727	8.10628	0.0473997	8.11788	0.130282	8.39663	0.0854263	9.262	0.0634172	8.82357	0.0563567	8.9835	0.217205	8.65594	0.0968044	8.83351	0.0243757	8.28415	0.032413	8.45402	0.113917	7.87675	0.158628	7.73946	0.0364512	7.5698	0.123753	7.89185	0.209576	7.92425	0.0640108	7.71324	0.19979	8.80961	0.166472
Aco000590	myb domain protein 33	AT5G06100.3	AT5G06100.2	***-	MYB-HB-like	3.43894	0.24294	3.74568	0.106931	3.49517	0.0928915	3.6039	0.0337196	3.7532	0.142709	3.89116	0.193966	3.68259	0.15407	3.78451	0.111909	3.99683	0.0488278	3.56105	0.0991297	4.09321	0.0295518	3.95314	0.00845523	3.49968	0.149159	3.75298	0.101502	3.82189	0.14523	3.44236	0.0741321	3.62936	0.228544	3.69954	0.121509	3.72105	0.136223	3.86002	0.131141	3.54591	0.112305	4.17234	0.0168394
Aco000591	hypothetical protein	AT5G17910.2	AT2G29620.1	*-*-		0.672114	0.351846	0.667021	0.105913	-0.121415	0.365892	-0.149317	0.426412	0.40471	0.322429	0.674724	0.463771	-0.373014	0.319474	0.421967	0.531988	2.92522	0.0130577	3.36389	0.164082	2.96344	0.299282	3.88961	0.168012	3.9075	0.164607	1.63218	0.2525	1.21824	0.678023	2.63192	0.300037	3.03888	0.0934639	3.19054	0.0848539	2.81283	0.386829	2.87882	0.111967	2.84029	0.272038	3.88165	0.178656
Aco000592	Endoplasmic reticulum-Golgi intermediate compartment protein	AT1G36050.2	sp|Q803I2|ERGI3_DANRE	***-		5.97549	0.0647902	6.53996	0.0496015	6.14843	0.0765498	5.83507	0.100725	5.93008	0.0535763	6.11863	0.0187051	6.02915	0.056095	6.20317	0.066175	7.273	0.0531963	7.17741	0.106195	6.77206	0.044715	6.71255	0.144207	7.21883	0.0848858	6.35901	0.0561646	6.33506	0.0474549	6.20133	0.0625555	5.8062	0.117398	6.02061	0.0578006	6.09687	0.0343297	6.05575	0.0330019	6.04463	0.116371	6.99151	0.0685517
Aco000593	Histone-lysine N-methyltransferase 2B	AT1G73100.1	sp|O08550|KMT2B_MOUSE	*-*-	SET	7.73283	0.112457	7.70095	0.0786166	7.60979	0.0323046	7.30276	0.169716	6.64629	0.0266642	6.94496	0.124844	6.77456	0.0560533	7.01546	0.0304024	7.90036	0.0646783	7.20692	0.0618835	7.49077	0.014972	7.3315	0.0740514	7.14907	0.0990411	7.90034	0.122592	7.6815	0.145915	7.51794	0.0906262	7.10463	0.0456387	7.06574	0.0535364	7.1253	0.0239827	7.01352	0.0435255	7.17457	0.0794207	8.01896	0.21541
Aco000595	Mitochondrial import inner membrane translocasesubunit TIM8	AT5G50810.1	sp|Q9XGY4|TIM8_ARATH	***-		2.31558	0.166338	1.49732	0.117995	1.30646	0.525195	1.21451	0.270969	1.15035	0.149234	1.76077	0.206969	1.10227	0.20728	1.53118	0.261842	1.09225	0.307216	1.21589	0.276893	2.43346	0.815884	1.36321	0.202249	0.883443	0.127583	2.44339	0.295118	2.31175	0.0677203	1.7743	0.450898	2.35366	0.121624	1.90789	0.25398	1.96216	0.340956	2.39453	0.319535	2.06964	0.344636	1.58252	0.269947
Aco000596	50S ribosomal protein L36	AT5G20180.2	sp|P73300|RL36_SYNY3	*-*-		5.04765	0.196637	4.63425	0.0309377	4.75891	0.128836	4.06757	0.0881343	4.18891	0.112221	4.35358	0.0730743	4.366	0.0907316	4.64046	0.0220855	4.19144	0.0664886	4.46401	0.128447	4.97966	0.216683	4.51415	0.225307	4.12072	0.237457	4.88035	0.125447	4.46697	0.127249	4.21267	0.0534547	4.07902	0.175016	4.27981	0.178071	4.59422	0.112812	4.63153	0.117227	5.11486	0.124947	4.49061	0.10272
Aco000597	Ubiquitin carboxyl-terminal hydrolase family protein	AT5G45790.2	AT5G45790.2	***-		1.56311	0.37287	1.41368	0.363129	1.16231	0.20554	2.14418	0.0996221	1.74707	0.155062	1.65685	0.125035	1.48303	0.0345692	0.868675	0.204168	1.86356	0.126992	1.2505	0.22826	1.45828	0.0897907	1.74046	0.0992575	0.759709	0.38845	2.13146	0.323104	1.91335	0.2943	1.80912	0.145719	1.86009	0.156718	1.75854	0.040059	2.23036	0.144772	1.70138	0.279481	1.84596	0.244609	1.47642	0.239196
Aco000598	hypothetical protein	AT3G17930.1	AT3G17930.1	*-*-		1.66623	0.310558	1.81503	0.382039	1.51244	0.235431	1.63694	0.221216	1.29293	0.183962	1.59194	0.269088	1.61164	0.153392	1.05999	0.182718	2.27826	0.0259972	2.46075	0.164169	2.60187	0.168978	2.63557	0.176438	2.20485	0.239003	2.12788	0.421588	1.74712	0.141807	1.80609	0.170447	1.5603	0.0472129	1.65742	0.291324	2.48823	0.158251	1.17525	0.285348	2.17025	0.147816	2.27204	0.200516
Aco000599	Aquaporin SIP1-1	AT3G56950.2	sp|Q9ATM3|SIP11_MAIZE	***-		3.04774	0.181356	3.16697	0.0743199	3.65653	0.148007	3.84146	0.108776	3.72837	0.0516879	3.65634	0.139234	3.73856	0.103189	3.40236	0.0761077	2.76629	0.558492	2.83029	0.278299	3.3116	0.0546485	3.12271	0.140995	2.86117	0.328527	3.48782	0.0827996	4.03177	0.101898	4.01376	0.0603794	4.04471	0.219404	3.88723	0.0232296	3.81205	0.169725	3.66461	0.120176	3.15528	0.0797534	3.10846	0.124947
Aco000600	calmodulin 4	AT3G43810.1	AT1G66410.1	***-		9.35876	0.23093	8.8478	0.0196337	8.90167	0.0653925	8.85515	0.0499869	8.78721	0.0289077	9.15644	0.0279327	8.98666	0.0247857	9.19623	0.0893657	8.89211	0.0491775	8.74177	0.0839404	8.96193	0.245067	8.70102	0.0899855	8.72665	0.0707359	9.27597	0.049956	9.26129	0.0729398	8.73741	0.0334238	8.4636	0.0556958	8.69099	0.0332989	8.91044	0.114331	8.87617	0.0407037	8.84378	0.117325	8.85616	0.0786083
Aco000602	Dihydroorotase	AT5G12200.1	sp|Q2LVI3|PYRC_SYNAS	***-		4.85913	0.0840302	4.1216	0.0852982	4.57785	0.0518614	4.33349	0.130894	4.19122	0.0444061	4.02751	0.134709	4.14031	0.0710523	4.38563	0.0135592	4.96863	0.186434	4.49979	0.0589473	4.7714	0.101662	4.12279	0.138344	4.26833	0.0499791	4.2519	0.0953586	4.76983	0.12485	4.41054	0.130423	4.32216	0.195931	4.44316	0.180803	4.38468	0.109288	4.58586	0.13329	4.40501	0.226025	4.03975	0.0684782
Aco000603	PENTATRICOPEPTIDE REPEAT 596	AT1G80270.3	AT1G80270.1	***-		5.34418	0.125354	5.83259	0.0710168	5.95971	0.0908329	6.49258	0.0654949	6.54752	0.0690566	6.12482	0.0246478	6.35731	0.0396747	6.13572	0.0631022	3.84297	0.153427	4.54418	0.119048	4.51007	0.382086	4.9813	0.0473195	4.82879	0.110705	5.50317	0.0707302	5.84753	0.143308	6.52354	0.166313	6.93346	0.0892075	6.50116	0.0526186	6.15734	0.125513	6.19822	0.0549753	5.7885	0.12578	4.99461	0.131433
Aco000605	basic helix-loop-helix bHLH DNA-binding superfamily protein	AT2G41130.1	AT2G41130.1	*-*-	bHLH	2.12579	0.404311	1.97689	0.131651	1.62774	0.157745	1.63176	0.0981154	2.29034	0.182003	2.83543	0.0727795	2.73964	0.157911	2.80688	0.13774	-0.632353	0.239354	-0.0419413	0.491129	1.58202	0.134313	0.672155	0.16346	-0.49516	0.513881	2.43104	0.192713	1.80534	0.276641	1.7237	0.196637	2.07607	0.545535	2.14186	0.18793	2.45938	0.153459	3.2687	0.16135	3.22186	0.288545	0.526613	0.387679
Aco000606	Digalactosyldiacylglycerol synthase	AT4G00550.1	sp|Q6DW75|DGDG2_SOYBN	***-		3.36479	0.072295	3.34925	0.0498479	3.61608	0.220989	3.55214	0.053901	3.33101	0.203978	3.17889	0.071099	3.01777	0.183828	3.40736	0.0354491	4.59333	0.262102	4.10832	0.228637	3.86602	0.119125	4.1097	0.0689339	4.20772	0.106895	3.53941	0.225633	3.29036	0.0908612	3.70619	0.193648	3.6453	0.0601741	3.23523	0.0969635	3.47818	0.0378685	3.33302	0.173772	2.7372	0.283336	4.18595	0.065351
Aco000607	10 kDa chaperonin	AT1G23100.1	sp|Q96539|CH10_BRANA	***-		6.49953	0.121958	6.37594	0.0299649	6.69303	0.146044	6.58549	0.220204	6.72386	0.112237	6.82529	0.104345	6.79131	0.0242206	6.96767	0.0953916	5.90539	0.171752	6.34492	0.0440017	6.86236	0.272997	6.42677	0.163861	6.13618	0.0881595	6.89266	0.0636829	6.53961	0.145633	6.91635	0.0914904	6.57507	0.0975866	6.60844	0.115575	6.67021	0.220144	6.79926	0.0604606	7.13892	0.0864544	6.22773	0.211857
Aco000608	BRCA1 C Terminus domain containing protein, expressed Expressed protein protein	AT5G15170.1	Q6ATS1_ORYSJ	*-*-		1.5694	0.446747	1.44997	0.0876588	1.20749	0.254064	2.19665	0.267385	2.64708	0.164435	2.15235	0.292351	2.12287	0.150792	1.83284	0.241511	1.19908	0.18228	1.6283	0.172285	1.97811	0.0497838	1.53549	0.163527	1.21433	0.127646	1.64915	0.265473	0.354734	0.720251	1.84869	0.323123	3.22203	0.194356	2.93409	0.159876	2.16772	0.182549	2.51599	0.138998	2.1658	0.279464	1.14033	0.318311
Aco000609	General transcription factor IIE subunit	AT1G03280.1	sp|Q557M8|T2EA_DICDI	*-*-		6.74609	0.28081	6.48346	0.0225381	6.38571	0.0610567	6.80634	0.213724	6.41192	0.0852451	6.65676	0.0844457	6.48797	0.0477153	6.54756	0.0384672	6.55327	0.0420572	6.33945	0.0964258	6.18401	0.168879	6.11488	0.0793425	6.13548	0.112361	6.52556	0.104901	6.90786	0.143622	6.83425	0.0600697	6.75732	0.1313	6.59053	0.105538	6.57633	0.0508188	6.53988	0.0826134	6.01194	0.0926176	5.88318	0.139259
Aco000610	GTPase Era	AT5G66470.1	sp|B3ETC6|ERA_AMOA5	***-		3.78584	0.153217	3.90933	0.0856574	4.33827	0.206785	4.09814	0.261346	4.60433	0.0693373	3.92025	0.158324	4.49955	0.185157	4.21074	0.05422	2.82872	0.020787	3.57591	0.0994716	3.51466	0.134064	3.95389	0.0843529	3.05858	0.174092	3.88168	0.23011	3.6221	0.254783	4.3854	0.321246	4.59837	0.0484764	4.36526	0.00925063	4.05945	0.115116	4.21602	0.113677	4.36177	0.21394	3.87437	0.124492
Aco000611	Nuclear transcription factor Y subunit C-1	AT3G12480.1	sp|Q9SMP0|NFYC1_ARATH	*-*-	Hap3/NF-YB	4.0891	0.34174	4.88332	0.0711153	4.07147	0.117222	4.14715	0.0930867	4.63218	0.0709814	4.85804	0.056515	4.97518	0.176866	5.12105	0.0396095	5.39456	0.419762	5.73523	0.242744	4.71562	0.463654	5.39075	0.258445	5.77137	0.352775	4.03961	0.112951	4.32944	0.158937	2.69489	0.1378	2.76497	0.242668	3.22423	0.378606	3.09713	0.113592	2.99946	0.289012	2.98489	0.223644	4.5101	0.302885
Aco000612	Nucleotide-sugar transporter family protein	AT2G25520.1	AT5G25400.1	***-		6.74996	0.160278	6.97983	0.106342	6.44515	0.105163	7.52262	0.363831	7.58526	0.099589	7.75471	0.280218	7.64353	0.117421	7.60469	0.110412	7.36514	0.0251648	7.02873	0.128307	6.60919	0.0786731	6.96692	0.116245	7.30962	0.122265	7.40367	0.667632	8.9201	0.0202189	8.93125	0.0366468	8.50993	0.137049	8.57534	0.145116	8.71832	0.142981	8.74024	0.126676	6.81225	0.0405543	7.21008	0.290398
Aco000613	Aldolase 4.1.2.14	AT2G36230.1	B9SHT7_RICCO	***-		0.694791	0.648728	0.820267	0.400833	1.21686	0.207273	0.598637	0.71988	1.67424	0.213051	0.579481	0.541111	1.14725	0.227413	1.30249	0.338099	0.0660138	0.226669	0.916598	0.383836	0.709158	0.994701	0.825031	0.242911	0.605204	0.466558	-0.0446547	0.832856	-0.245738	0.642137	1.06117	0.41528	1.76554	0.154394	1.02658	0.247766	0.555812	0.3432	1.23717	0.137992	1.69162	0.450035	1.05132	0.188801
Aco000615	Transcription elongation factor Spt6	AT1G65440.2	AT1G63210.1	***-		6.20461	0.368855	6.76335	0.0935018	6.61604	0.134118	7.33027	0.0987758	7.64186	0.0191169	6.45205	0.0905293	6.83494	0.141132	5.93923	0.218167	5.76108	0.0758563	6.64361	0.0422034	6.01678	0.526924	6.55531	0.206231	6.83418	0.011088	6.09607	0.328934	5.81849	0.469899	7.18854	0.148059	7.64176	0.0612768	7.18402	0.130104	6.02192	0.395936	6.15384	0.0978725	6.0877	0.379171	6.13699	0.230097
Aco000617	Zinc finger protein	AT3G02860.2	sp|Q6DJ13|ZN830_XENTR	***-		5.73191	0.109552	5.37059	0.0533223	5.34866	0.0431456	5.16315	0.126779	5.03067	0.0616125	4.99922	0.0368506	4.92942	0.0212185	4.95149	0.0585543	5.19441	0.0431026	5.10841	0.0809692	5.27642	0.056364	4.99842	0.0624097	4.88566	0.101947	5.40982	0.135844	4.96418	0.190334	4.9862	0.115346	4.91224	0.157478	4.55908	0.0652978	4.82365	0.184844	4.57912	0.0751472	5.1728	0.217163	5.00958	0.0621234
Aco000618	Saccharopine dehydrogenase	AT1G50450.1	AT1G50450.1	***-		2.20972	0.279138	1.26843	0.176733	1.47136	0.231627	1.09929	0.221515	0.888479	0.271483	1.42005	0.274814	1.06803	0.292637	1.25706	0.121606	-1.3805	0.783557	-0.705752	0.443032	0.400498	0.291117	-0.564847	0.302164	-2.13658	0.0778859	1.11434	0.301753	0.838757	0.3199	0.615419	0.351624	1.54659	0.240198	-0.342862	0.33732	-0.208679	0.229672	0.343469	0.369245	0.657578	0.302738	-0.854832	0.361229
Aco000619	Eukaryotic translation initiation factor 3 subunit E	AT3G57290.1	sp|B0WAM5|EIF3E_CULQU	***-		8.17775	0.105338	8.06801	0.037083	7.96788	0.0482171	7.55454	0.0742089	7.12319	0.0312361	7.62223	0.0596333	7.36893	0.05096	7.44095	0.0252264	7.76379	0.0876596	7.74359	0.0747867	8.00898	0.0794825	7.6023	0.046564	7.28063	0.0601648	8.14748	0.0521657	8.0556	0.0709329	7.85222	0.135619	7.51638	0.0444999	7.57073	0.0113325	7.69158	0.024475	7.63634	0.0108495	8.00121	0.0706697	7.58015	0.0334644
Aco000621	Bifunctional inhibitor/lipid-transfer protein/seed storage 2S albumin superfamily protein	AT4G30880.1	AT4G30880.1	***-		-2.51422	0.953803	-4.41471	0	-4.41471	0	-2.97129	0.721828	-1.98026	1.21727	-2.48921	1.02823	-2.268	1.07337	-1.26947	0.324877	-2.90427	1.8499	-2.22374	1.14721	-1.86128	1.39256	-1.12736	0.831868	-1.56877	0.361717	-2.03093	1.19208	-3.67784	0.736869	-3.7472	0.667508	-1.41072	0.266839	-2.28527	1.11082	-0.948067	0.502398	-0.0836938	0.395957	-3.23763	1.17708	-1.9981	1.27271
Aco000622	Patatin-like phospholipase domain-containing protein	AT5G04040.1	sp|Q4WJS4|PLPL_ASPFU	***-		5.49332	0.0931476	5.07462	0.126937	4.69724	0.0532938	4.24125	0.191123	3.48611	0.0578395	3.93682	0.151647	3.80988	0.273319	4.22919	0.0560018	4.83782	0.153451	3.46611	0.179647	4.40162	0.0121132	4.27964	0.0847552	4.10602	0.0751875	5.20869	0.249127	4.62841	0.13597	3.87902	0.0459821	3.55378	0.121033	3.41016	0.134965	3.60701	0.0653159	3.73176	0.0435556	3.94077	0.066188	4.1371	0.261895
Aco000623	NADP-binding Rossmann-fold superfamily protein	AT1G52340.1	AT1G52340.1	***-		5.41762	0.127858	5.14326	0.0186298	5.95093	0.10329	6.34241	0.227493	6.02365	0.112816	5.95963	0.0343209	5.82174	0.156167	5.93625	0.0787499	5.38477	0.287078	5.08216	0.144178	5.21746	0.364849	5.30748	0.15088	5.86156	0.0805003	5.3099	0.225532	6.10586	0.132505	5.97926	0.0471042	5.87389	0.0710077	5.62049	0.129784	5.69238	0.0960774	5.70668	0.0378997	5.289	0.182782	5.67893	0.173111
Aco000624	AP-4 complex subunit mu	AT4G24550.3	sp|Q9SB50|AP4M_ARATH	***-		6.82826	0.0132932	6.47943	0.105688	6.53757	0.028697	6.07435	0.0466566	6.14708	0.0808099	6.22551	0.118452	6.21299	0.0511746	6.31944	0.0453422	6.97176	0.0320725	6.8648	0.0741903	6.77459	0.0896322	7.16602	0.0482391	7.18866	0.047287	6.3192	0.105874	5.86585	0.0741799	5.62893	0.132244	5.79788	0.0415435	5.59464	0.0549105	5.59002	0.0395087	5.84753	0.0523467	6.63828	0.0673137	7.0397	0.0942709
Aco000625	Protein of unknown function DUF803	AT1G34470.1	AT1G34470.1	***-		4.45172	0.0371129	4.4388	0.091261	4.34258	0.0979775	4.40676	0.127888	4.13129	0.0771375	4.21041	0.0689787	4.26833	0.0574328	4.22873	0.0603462	5.35579	0.0492771	5.187	0.196037	4.92513	0.0872182	5.26568	0.0903361	5.34265	0.0875879	4.31867	0.0598351	4.06523	0.250823	3.92118	0.144536	4.24991	0.0569757	3.74699	0.185254	4.02638	0.12641	3.8887	0.0643334	3.78077	0.105154	5.24505	0.0737037
Aco000626	hypothetical protein	AT3G57062.2	AT3G57062.2	***-		-2.21207	1.15378	-2.61908	0.735343	-3.00515	1.40956	-0.249004	0.473054	-2.6543	0.926141	-0.728916	0.109629	-2.64946	0.883606	-2.02186	0.454234	1.91152	0.529243	-1.49274	1.46856	0.898105	0.415579	-0.640964	0.875777	-0.0234393	0.144879	-2.57724	0.918898	-3.49592	0.918787	-3.5042	0.910506	-3.50036	0.914355	-2.74663	0.838145	-3.46262	0.952092	-3.59067	0.824046	-3.23763	1.17708	-0.386019	0.550362
Aco000627	DNA-directed RNA polymerase V subunit 5A	AT2G41340.1	sp|Q9M1J2|RPE5A_ARATH	*-*-		3.76417	0.106487	3.38864	0.0853251	3.71532	0.29446	5.48983	0.144692	5.58971	0.132812	5.19427	0.109223	5.03265	0.342564	5.1193	0.127536	1.03296	0.0402452	1.46309	0.524894	3.07909	0.391345	2.41087	0.313913	2.38965	0.142788	4.21419	0.162292	4.7482	0.280084	5.65644	0.123112	5.44424	0.23975	5.47925	0.0781915	5.3897	0.439873	5.40206	0.0358507	4.51729	0.111478	3.01103	0.169877
Aco000628	DNA-directed RNA polymerase V subunit 5A	AT3G57080.1	sp|Q9M1J2|RPE5A_ARATH	***-		3.99099	0.176554	4.19597	0.213931	4.73684	0.0997798	5.3992	0.0398856	5.57608	0.274417	5.08488	0.268251	5.24337	0.13747	4.89726	0.216131	1.03296	0.0402452	2.25182	0.352296	2.94252	0.0334553	3.45505	0.116575	2.34569	0.203373	4.79554	0.280403	4.70246	0.378817	5.92426	0.200603	5.8285	0.145221	5.58777	0.257172	5.70568	0.267436	5.4738	0.34411	4.9488	0.37016	3.12484	0.158664
Aco000629	annexin 8	AT5G12380.1	AT5G12380.1	***-		7.08577	0.0747027	7.42547	0.121502	7.39059	0.0432469	7.51805	0.0722235	8.19625	0.132092	7.65493	0.11454	7.33892	0.159865	7.67852	0.122487	5.38751	0.200159	6.83077	0.212986	7.21783	0.0529797	7.58187	0.222587	7.3635	0.314094	8.3005	0.175005	7.73732	0.110646	7.91413	0.152793	8.50501	0.0883641	8.56632	0.0654903	8.24931	0.180239	8.3704	0.0423541	8.87861	0.0152053	7.92722	0.27246
Aco000630	response regulator 9	AT3G57040.1	AT3G57040.1	***-	RR-A-type	5.01919	0.295832	5.56419	0.0683028	4.75459	0.0791794	5.07688	0.129542	5.42039	0.0578466	6.07453	0.0739323	5.66937	0.0548452	5.97468	0.124535	5.4087	0.0209723	6.52215	0.0339241	6.5297	0.18544	6.45044	0.248671	6.07581	0.271916	5.39783	0.10111	5.82697	0.0357752	4.64647	0.151204	5.95319	0.148513	5.60361	0.17034	5.82623	0.157621	5.78563	0.0622082	5.3621	0.0942311	5.67732	0.0972716
Aco000631	Structure-specific endonuclease subunit SLX1-like protein	AT5G43210.1	sp|Q5CT62|SLX1_CRYPI	*-*-		2.27114	0.42459	3.25403	0.0956586	2.17534	0.0583697	2.72244	0.112373	3.2182	0.131554	3.71052	0.0802976	3.72837	0.154853	3.77676	0.220167	4.2118	0.00236448	4.07975	0.0370188	2.89137	0.175912	3.86704	0.0719755	4.349	0.0306679	2.88602	0.012698	3.44568	0.251193	2.63102	0.186923	2.54285	0.324165	3.61348	0.15999	3.71991	0.134176	3.70205	0.131405	2.50913	0.0971622	3.62696	0.142818
Aco000632	General transcription factor IIH subunit	AT1G05055.1	sp|Q86KZ2|TF2H2_DICDI	***-	C2H2	3.58509	0.164711	3.55665	0.0723863	3.57356	0.111741	3.73814	0.0623758	3.57483	0.152304	3.8866	0.0374298	3.79761	0.109738	3.93759	0.142934	3.25647	0.0759261	2.91646	0.189754	3.68347	0.197182	3.77822	0.102673	3.20124	0.124409	4.03949	0.16527	4.1681	0.100092	3.87245	0.227529	4.18576	0.0317311	4.0527	0.104782	3.88886	0.206663	4.10454	0.198164	4.20015	0.0839319	3.55749	0.0335599
Aco000634	Ran-binding proteins 9/10-like protein	AT1G51450.1	sp|Q4Z8K6|RBP9X_DROME	*-*-		4.25116	0.1454	3.97878	0.115033	3.98859	0.122337	4.65615	0.185068	4.83303	0.0324716	4.55204	0.110733	4.69372	0.117858	4.63639	0.0281435	2.92633	0.064831	3.26842	0.175249	3.36637	0.069673	3.5508	0.106166	3.20001	0.0165792	4.15672	0.341525	5.1187	0.238871	5.49727	0.027444	5.37956	0.154489	5.04027	0.0506215	4.86763	0.0968821	5.11838	0.0893164	3.60575	0.276111	3.44297	0.123968
Aco000635	Pentatricopeptide repeat-containing protein	AT2G41720.1	sp|Q8RWS8|PP199_ARATH	***-		3.55711	0.270991	3.91605	0.0202678	4.22986	0.0476518	4.23107	0.17689	4.523	0.0266713	4.05805	0.138627	4.22706	0.101441	4.11373	0.0970323	2.46543	0.39488	3.53321	0.145277	3.50365	0.438596	3.83315	0.161692	3.73636	0.082839	3.50593	0.241133	3.11745	0.102222	3.85708	0.341398	4.31294	0.0885852	3.64613	0.0516721	3.6033	0.232342	4.04221	0.194594	4.19457	0.110121	3.95986	0.0977309
Aco000636	Mitochondrial Rho GTPase 3.6.5	AT5G27540.2	G7K1G1_MEDTR	***-		7.47764	0.192851	7.41697	0.0452318	7.36415	0.0238815	7.32692	0.0924877	7.38505	0.0451068	7.3297	0.0442467	7.30955	0.0386473	7.24682	0.0232421	6.92066	0.0666722	6.99894	0.116283	6.98697	0.0686734	7.03778	0.0418465	6.95384	0.0391278	7.41554	0.149954	7.11777	0.113719	7.25193	0.0297715	7.33727	0.0698524	7.25183	0.0397778	7.14133	0.0275415	7.14326	0.0551098	7.53365	0.0656498	6.90319	0.0364932
Aco000637	NADP-binding Rossmann-fold superfamily protein	AT5G19440.1	AT5G19440.1	***-		8.82696	0.0496986	8.35029	0.0103335	8.34661	0.0490388	8.68523	0.0593583	8.75209	0.0608227	8.57787	0.0632695	8.44273	0.185269	8.36088	0.0819914	7.77506	0.0884558	7.85925	0.102022	8.24372	0.0943712	8.16549	0.0991346	7.85195	0.202493	8.65108	0.102895	8.62443	0.102823	8.57732	0.103155	8.9334	0.0397582	8.56336	0.108841	8.81828	0.0409493	8.68036	0.0442874	8.11841	0.0801376	8.35723	0.0601514
Aco000638	Lipase	AT5G18630.2	sp|P19515|LIP_RHIMI	***-		4.89247	0.372294	4.59219	0.172924	4.5661	0.0669523	3.70788	0.276096	3.35285	0.131773	3.64098	0.157251	3.48436	0.150843	3.75646	0.0408767	4.73562	0.0766327	4.45392	0.0296697	4.84934	0.0650137	4.27002	0.150266	4.07826	0.0432487	4.54624	0.31665	3.86782	0.148594	3.16849	0.388677	2.93268	0.209163	2.75506	0.159174	3.04055	0.0390085	2.57835	0.271604	3.41064	0.301139	4.40069	0.129028
Aco000639	hypothetical protein					1.31451	0.0916702	0.0551935	0.675434	0.836809	0.185623	1.20475	0.161697	0.0894054	0.463076	1.04526	0.102318	0.559701	0.325931	0.596128	0.117881	1.82359	0.0168558	1.7044	0.25104	1.60915	0.155947	1.16522	0.386412	1.40949	0.249009	0.0976099	1.00194	0.843852	0.658318	0.700345	0.342208	0.946624	0.193782	0.531695	0.32625	0.647278	0.415842	0.657362	0.411461	0.683894	0.609376	1.45234	0.166666
Aco000640	Protein of unknown function DUF630 and DUF632	AT1G52320.4	AT5G25590.1	*-*-		5.72155	0.274802	5.21041	0.0300075	5.21037	0.0872507	5.21447	0.0908005	5.0333	0.0972375	5.0723	0.00774677	5.19994	0.0526349	5.09423	0.0847601	5.3809	0.109023	5.29607	0.117629	5.34795	0.071969	5.28451	0.104226	5.06906	0.100468	5.16835	0.302167	5.00097	0.0765004	5.05793	0.0822945	4.73538	0.0948813	4.89476	0.0724085	4.85935	0.0734361	4.80075	0.123291	4.74255	0.28393	5.35488	0.109907
Aco000643	RING zinc finger protein	AT3G05250.1	B6TYZ9_MAIZE	*-*-		3.942	0.280709	3.27483	0.124928	3.69611	0.0804694	3.47742	0.073814	3.0258	0.0553728	3.04688	0.198684	3.22318	0.0469814	3.34601	0.0326306	2.51696	0.0496201	2.6625	0.0163601	3.43846	0.261371	3.14765	0.133377	2.73057	0.0229923	3.32636	0.27931	2.74607	0.0513069	2.89054	0.0610335	3.15855	0.173763	3.16346	0.10101	3.13549	0.173214	2.87292	0.139293	3.38478	0.0779689	2.88014	0.141092
Aco000644	mitogen-activated protein kinase 16	AT5G19010.1	AT5G19010.1	***-		7.49544	0.111965	7.78711	0.0168694	8.04631	0.0397634	7.95042	0.0468259	7.49848	0.0279631	7.70648	0.102532	7.85512	0.0845714	7.91497	0.0318253	7.37563	0.0660666	7.46788	0.0562737	7.39064	0.0565507	7.56651	0.0352802	7.43845	0.0593517	7.73852	0.0215524	7.55357	0.090788	7.51678	0.068217	7.09234	0.0293876	7.17835	0.0943486	7.50249	0.0177961	7.44169	0.0821975	7.62317	0.0390089	7.60712	0.0220104
Aco000645	Lipase	AT1G10740.1	sp|P04635|LIP_STAHY	*-*-		2.36142	0.145846	2.28597	0.181311	2.78082	0.213546	3.7206	0.0683615	3.66075	0.11701	3.10663	0.100258	3.19888	0.346008	2.56806	0.110887	-0.470016	1.30034	-1.02504	1.71231	1.37362	0.253817	-0.622152	0.0610058	0.00826171	0.156227	2.57433	0.178863	2.71412	0.255015	3.22002	0.39177	4.05832	0.0645185	3.59808	0.148997	3.19132	0.170335	3.3001	0.0753459	2.84571	0.233971	0.210107	0.464886
Aco000646	hypothetical protein	AT3G62450.1	AT3G62450.1	***-		2.48275	0.118704	2.37998	0.092478	2.37121	0.0269984	2.62337	0.165119	2.64773	0.138854	2.67888	0.265862	2.63007	0.0981563	2.96815	0.0354707	2.6894	0.0388069	2.47085	0.357218	3.33201	0.122725	2.63106	0.101218	1.7948	0.274739	2.77347	0.0775972	2.14374	0.112967	2.7553	0.118759	2.55556	0.292402	2.37924	0.153636	2.46246	0.162945	2.48238	0.175558	2.29436	0.557022	2.48762	0.0795695
Aco000647	T-complex protein 1 alpha subunit	AT3G02530.1	AT3G20050.1	***-		8.52402	0.232304	8.14148	0.01248	8.29376	0.0643205	8.10553	0.0690726	8.07115	0.0550128	8.03642	0.0623627	7.96129	0.0333846	7.88357	0.0163441	6.81101	0.0400593	7.59472	0.0840812	7.90792	0.0960329	7.84133	0.0757367	7.52263	0.161659	8.14238	0.0732151	8.01938	0.0742702	8.08997	0.157611	8.00311	0.0597485	8.07817	0.0305639	8.07347	0.0701217	8.1621	0.0430939	8.45533	0.0480668	7.83915	0.0137737
Aco000648	Chaperone protein DnaJ	AT3G06340.3	sp|Q7NBW0|DNAJ_MYCGA	*-*-		6.26216	0.0443304	6.11567	0.0549359	6.3513	0.0641594	6.4914	0.0767308	6.44657	0.0491658	6.22525	0.0392721	6.18054	0.0664437	6.023	0.0229246	5.31248	0.0591455	5.35705	0.0431951	5.52162	0.0406788	5.6468	0.0932456	5.36691	0.0185048	5.84112	0.231097	5.84612	0.127487	6.33016	0.0772931	6.53814	0.0522515	6.16156	0.032962	5.94858	0.0745749	6.01503	0.0659232	6.09597	0.140723	5.58793	0.0234845
Aco000649	Pentatricopeptide repeat-containing protein	AT4G15720.1	sp|Q8VYH0|PP313_ARATH	***-		0.160095	0.810686	0.725346	0.336802	0.25614	0.930308	1.63917	0.353628	1.19256	0.075719	1.28919	0.144233	1.39717	0.505697	0.818427	0.185306	0.810795	0.232811	1.12518	0.291347	0.307534	0.163265	1.25987	0.16578	1.1345	0.107925	1.30405	0.115805	1.34992	0.198353	1.36322	0.194553	1.45825	0.232653	0.696802	0.322219	0.672342	0.174587	0.762938	0.50689	0.485792	0.856602	1.13452	0.143616
Aco000650	Acyl-CoA-binding domain-containing protein	AT3G05420.2	sp|Q9MA55|ACBP4_ARATH	***-		3.3526	0.2861	4.16456	0.0788632	4.23116	0.175023	4.0543	0.133838	4.29042	0.0870112	4.86837	0.0904032	4.72213	0.132383	4.74496	0.0535119	4.12882	0.22916	4.10096	0.135745	3.87516	0.206367	4.58091	0.0454251	4.51689	0.0917802	4.00608	0.0346175	3.3499	0.0869122	3.8244	0.207951	4.30471	0.0768302	4.44611	0.0698993	4.62981	0.0782729	4.76139	0.0655735	5.27083	0.0486844	4.47064	0.0234032
Aco000651	Tyrosine-tRNA ligase	AT3G02660.1	sp|Q6MC06|SYY_PARUW	***-		4.36379	0.0599363	3.32993	0.258493	3.96898	0.077316	4.36085	0.120256	3.93583	0.102862	4.15969	0.181121	4.04206	0.082809	4.31301	0.0662194	2.73886	0.509811	3.67086	0.161665	4.00992	0.105524	3.7441	0.0718256	3.39398	0.00702844	4.11978	0.306216	4.30893	0.135765	4.51204	0.0264708	4.29773	0.0809834	4.14023	0.139939	4.26058	0.111969	4.29864	0.044813	3.90154	0.164811	4.18759	0.194006
Aco000652	PWWP domain-containing protein 2B	AT5G27650.1	sp|Q6NUJ5|PWP2B_HUMAN	*-*-		5.3964	0.176493	5.65607	0.0597057	5.10174	0.0911914	5.57665	0.154664	5.81091	0.0868412	5.78361	0.0483851	5.71746	0.0848388	5.56454	0.0412615	4.86799	0.0116344	4.60331	0.306212	4.39746	0.0782766	4.48936	0.152307	4.61173	0.108554	5.75202	0.259047	6.26957	0.0548371	5.90876	0.0339844	6.19005	0.127451	5.77671	0.0617619	5.82612	0.167346	5.81341	0.0865611	5.18752	0.0457656	4.67646	0.117065
Aco000653	Electron transfer flavoprotein subunit alpha	AT1G50940.1	sp|Q9HZP7|ETFA_PSEAE	***-		4.74601	0.135529	4.1777	0.130855	4.45733	0.206492	4.33442	0.0708088	4.39821	0.0254159	4.18788	0.0872615	4.2919	0.114603	4.44051	0.056882	4.78052	0.0699894	5.01444	0.0888615	5.06183	0.0499789	5.00739	0.09251	5.11274	0.033858	4.41942	0.0751547	4.04469	0.0391745	3.9518	0.0451732	3.74885	0.0951558	4.2299	0.119821	3.9812	0.0892971	3.9913	0.159866	4.43081	0.0638971	4.97162	0.0809642
Aco000654	dephospho-CoA kinase family	AT2G27490.2	AT2G27490.1	***-		2.78341	0.171447	2.80669	0.116545	2.92889	0.14253	2.91808	0.127103	2.80808	0.194865	3.15211	0.0964787	3.24535	0.0373829	3.07339	0.0329674	3.61462	0.0478299	3.44914	0.0495355	3.02925	0.112666	3.37853	0.156071	3.30673	0.0393885	2.96605	0.133761	2.33702	0.0918266	2.28013	0.121687	2.44524	0.104547	2.21684	0.15002	2.87466	0.158067	2.73294	0.0968061	2.52437	0.309247	3.29287	0.113883
Aco000655	vesicle-associated membrane protein 724	AT4G15780.1	AT4G15780.1	***-		5.1683	0.186825	5.34209	0.0644338	5.32405	0.0642074	4.89711	0.0526748	5.41149	0.0509836	5.53741	0.0484723	5.36525	0.0682492	5.2455	0.0903375	5.29773	0.121849	5.69972	0.16235	5.90465	0.148308	6.29151	0.116009	6.04661	0.0378091	4.7498	0.104266	4.83972	0.177776	5.4039	0.0669971	5.66043	0.0404825	5.28691	0.149827	5.53709	0.122911	5.76712	0.0921729	5.82908	0.106627	6.22659	0.0455021
Aco000656	uncharacterized protein		C5WTY6_SORBI	*-*-		-1.3023	0.274294	-2.53292	0.77737	-3.48473	0.929985	-2.78818	0.826178	-3.37923	1.03548	-1.65843	0.29289	-2.75294	0.896944	-2.20006	0.203511	3.69864	0.0790694	2.86896	0.111747	3.27744	0.273832	1.79088	0.524343	1.52999	0.441094	-1.95967	0.237693	-4.41471	0	-4.41471	0	-4.41471	0	-4.41471	0	-2.91767	0.82741	-3.64645	0.768258	-3.1211	1.29361	1.48806	0.217935
Aco000657	Bifunctional protein folD	AT3G12290.1	G7I8G5_MEDTR	***-		4.53662	0.0499162	4.54078	0.0528654	4.30449	0.118918	4.38347	0.150303	4.32122	0.115935	4.39758	0.0338244	4.20867	0.119786	4.31875	0.180802	5.58864	0.121823	5.31097	0.0960454	5.07385	0.196615	5.14275	0.156441	5.431	0.124296	4.20774	0.18581	4.0093	0.117828	4.0029	0.0649285	4.35375	0.0267637	3.92917	0.244827	4.12477	0.0685632	4.29564	0.124914	4.71868	0.132782	5.20068	0.0499169
Aco000658	rapid alkalinization factor 1	AT4G15800.1	AT1G02900.1	***-		5.23428	0.230482	4.59763	0.0873442	4.02247	0.16008	5.12827	0.231409	5.59657	0.0380251	5.45432	0.0796051	5.32399	0.133124	5.34856	0.141088	8.71093	0.0586644	8.23628	0.0381884	7.26944	0.0379639	7.45366	0.0936971	8.40225	0.0683903	5.09734	0.354067	5.94665	0.166203	5.23359	0.0953115	5.43438	0.23368	5.46911	0.2019	5.80482	0.019026	5.8358	0.089412	4.67947	0.112368	7.6774	0.0899351
Aco000659	Translocase of chloroplast	AT4G02510.1	sp|O81283|TC159_ARATH	*-*-		2.77456	0.102816	2.72116	0.203641	2.82237	0.205242	2.93631	0.139617	3.19089	0.0704148	2.85196	0.0268217	2.77041	0.135523	2.62423	0.170545	2.93051	0.331679	2.98613	0.0859729	2.26256	0.0571205	2.46166	0.0188892	3.04794	0.168616	2.89767	0.445975	2.78178	0.259553	3.03042	0.179582	3.3481	0.019794	3.01262	0.144734	2.68964	0.0737279	2.70487	0.118277	2.39874	0.0516971	2.36817	0.115839
Aco000660	ATPase family gene 2 protein	AT1G02890.1	sp|O60058|AFG2_SCHPO	*-*-	FHA-SMAD	7.94282	0.145091	8.01009	0.113886	7.84817	0.0193786	7.68381	0.0742254	7.57593	0.0231463	7.62484	0.0194017	7.68578	0.0312817	7.72013	0.000504049	8.41908	0.0259054	8.37028	0.122396	7.98339	0.233395	8.09607	0.0640533	8.31658	0.0630974	7.76112	0.0600009	7.35986	0.158399	7.09956	0.055276	7.09105	0.0482901	7.16431	0.0326458	7.22139	0.063008	7.14894	0.0629865	7.53305	0.13999	8.05941	0.0612329
Aco000661	DNA mismatch repair protein MutL	AT4G02460.1	sp|B1ZZY2|MUTL_OPITP	*-*-		4.49296	0.0147027	4.56627	0.0972051	4.56139	0.0958474	4.53573	0.0983227	4.88807	0.0215187	4.594	0.0773664	4.56392	0.13037	4.45156	0.0913448	4.3465	0.179963	4.6402	0.0707063	4.94846	0.133057	4.43212	0.148077	4.30336	0.244684	4.29596	0.113892	3.98447	0.158281	4.29187	0.265243	5.28903	0.108347	4.3558	0.121282	4.0869	0.172333	4.17561	0.112167	4.42059	0.221214	4.56072	0.190585
Aco000662	translationally controlled tumor protein	AT3G05540.1	AT3G16640.1	***-		9.91614	0.280652	9.12253	0.0825851	9.24545	0.192457	8.79197	0.118213	8.0953	0.0229766	9.13229	0.162917	8.84045	0.126455	9.38167	0.207945	9.80953	0.0593587	9.44715	0.125684	10.3078	0.382263	9.57189	0.202275	9.24542	0.11148	10.2136	0.0895361	10.137	0.181049	9.77897	0.11001	9.08705	0.0238154	9.13463	0.102858	9.53051	0.163452	9.60572	0.117559	9.26366	0.244363	10.0118	0.108366
Aco000663	nucleoside diphosphate kinase 2	AT5G63310.1	AT5G63310.1	***-		5.0957	0.0150346	4.96256	0.105853	5.11862	0.189144	5.32591	0.193414	4.94873	0.0075871	5.1569	0.133688	5.09371	0.0817795	5.32771	0.189791	4.3827	0.0092582	4.88124	0.166128	5.38135	0.121674	5.01183	0.0822624	4.40338	0.234958	5.8433	0.0522003	5.50748	0.112335	5.73346	0.125798	5.28688	0.0724824	5.12332	0.145209	5.49973	0.135276	5.60541	0.0475438	5.25989	0.0897353	5.27763	0.108912
Aco000664	Fumarylacetoacetate hydrolase domain-containingprotein 2A	AT4G15940.1	sp|Q96GK7|FAH2A_HUMAN	***-		5.04396	0.182309	4.96908	0.17512	5.03599	0.0992038	4.64149	0.12541	4.20357	0.0674332	4.18236	0.0667779	4.21886	0.177275	4.50653	0.117052	4.84541	0.112715	4.91247	0.0734302	5.09467	0.147174	4.68436	0.0235809	4.50386	0.214731	5.22332	0.183407	4.74314	0.0756637	4.60954	0.18161	4.33794	0.127149	4.01756	0.0302593	4.37711	0.133365	4.37609	0.0488148	4.96123	0.118748	4.96608	0.0527807
Aco000665	Trafficking protein particle complex subunit	AT5G54440.1	sp|Q556Z3|TPC10_DICDI	*-*-		6.90958	0.0832532	7.02721	0.105375	6.81362	0.0378798	6.63817	0.0382374	6.77869	0.0682536	6.80096	0.0520793	6.83929	0.0454954	6.86052	0.0130885	7.35462	0.0146272	7.41122	0.0804226	7.21303	0.126661	7.54543	0.0225537	7.48549	0.0423395	6.83022	0.0558423	6.82358	0.068387	6.67292	0.0702927	6.76016	0.060201	6.73134	0.0469035	6.60721	0.0191593	6.73704	0.0673592	6.98636	0.170605	7.42167	0.0744693
Aco000666	Mono-/di-acylglycerol lipase, N-terminal	AT4G16070.1	AT4G16070.1	***-		0.720678	0.31516	0.183106	0.275961	1.32183	0.34775	1.6102	0.380144	1.89534	0.259318	0.949839	0.138027	0.921763	0.2456	1.19464	0.0914271	1.10559	0.145029	0.060565	0.110541	0.252926	0.323712	-0.434873	0.35128	-0.999348	0.540047	0.56915	0.430507	0.10897	0.276613	1.56474	0.16868	2.61137	0.189832	1.63035	0.292049	0.492923	0.681802	1.28121	0.268622	0.842988	0.697712	-0.262437	0.462093
Aco000668	Importin subunit alpha	AT3G06720.2	K3Y6G1_SETIT	***-		7.12756	0.0510247	7.17623	0.0422402	7.10904	0.0119831	6.88467	0.0966909	6.87075	0.0252313	7.20416	0.0245232	6.93948	0.0615182	7.04616	0.0357998	6.62528	0.0236605	6.72974	0.150975	7.13093	0.0342316	6.97795	0.0504099	6.63022	0.0833096	7.2582	0.0421578	6.95138	0.0166423	6.93578	0.102107	6.73302	0.0698133	6.70824	0.0624137	6.85574	0.0135516	6.85845	0.043283	7.36607	0.103636	6.82669	0.0358064
Aco000669	ATP binding protein	AT4G13030.2	B9RNI6_RICCO	***-		0.561573	0.299274	1.58231	0.142244	1.26297	0.249385	1.2116	0.505702	2.91847	0.104616	1.62649	0.142748	2.27305	0.662726	1.6868	0.255291	3.30473	0.0601139	4.5686	0.287063	0.720954	0.685664	1.26303	0.064566	4.40938	0.141064	-0.0743119	0.415596	3.38577	0.13793	3.85992	0.465837	5.00586	0.213436	3.77856	0.424265	4.59748	0.236991	3.31703	0.183707	1.22035	0.108147	2.14455	0.300225
Aco000670	GATA transcription factor 15	AT3G06740.1	AT3G06740.1	***-	C2C2-GATA	1.64293	0.274309	1.92232	0.106517	2.00587	0.150413	1.55726	0.0652313	2.35648	0.312364	3.10687	0.200327	2.79965	0.118858	2.64978	0.074524	6.78134	0.0450444	4.73439	0.101735	5.04473	0.175313	5.13292	0.163503	4.92312	0.172667	2.82796	0.271362	3.10569	0.0491746	3.06548	0.217156	3.30216	0.07238	2.42011	0.067332	2.67512	0.161679	2.6941	0.220236	2.14238	0.20791	4.40363	0.174607
Aco000671	Protein of unknown function DUF789	AT1G15030.1	AT1G15030.1	*-*-		4.51722	0.102971	4.87809	0.105584	4.75293	0.100099	5.18886	0.0776241	5.07966	0.0917106	5.48062	0.113435	5.27068	0.0447827	5.24828	0.0344789	4.81568	0.153286	5.03436	0.0157572	4.19805	0.22227	4.85032	0.195846	5.41352	0.130035	5.1535	0.104121	5.22887	0.145676	5.14252	0.0901354	5.12847	0.141173	5.20733	0.101423	5.53854	0.0457395	5.43542	0.0698265	4.7262	0.144659	4.32789	0.0843673
Aco000673	hypothetical protein	ATCG01130.1				6.42095	0.125732	6.21894	0.0367648	5.88412	0.017667	5.70829	0.102133	5.51936	0.0844484	6.12868	0.029707	5.86689	0.108212	6.0096	0.00467662	7.67253	0.0328106	6.51699	0.11327	6.48079	0.147295	6.85445	0.0356741	6.83307	0.0882705	6.51406	0.0611373	5.80222	0.0623251	5.37371	0.100878	5.12407	0.0654165	5.23517	0.127062	5.68695	0.061374	5.52257	0.0127427	6.00598	0.137618	6.82395	0.0706667
Aco000674	Pentatricopeptide repeat-containing protein	AT5G66520.1	sp|Q9FJY7|PP449_ARATH	***-		0.616714	0.327605	-1.00521	0.15039	-0.0363558	0.444865	0.606422	0.296716	-1.41997	0.715022	-1.67574	1.37048	0.0759723	0.544333	0.100573	0.152389	-2.70746	0.411594	-0.991417	0.229378	-1.9772	1.30115	0.0595163	0.0811163	0.194775	0.176872	0.334154	0.34708	-1.60193	1.4553	0.320181	0.309081	-0.246916	0.723548	0.115409	0.223368	-1.83142	1.34328	-0.355547	0.189445	0.468907	0.303996	-0.202192	0.0541471
Aco000675	Nucleic acid-binding proteins superfamily	AT3G17030.1	AT3G17030.1	***-		2.52484	0.541174	3.22639	0.0672347	3.13982	0.143476	3.27027	0.119983	3.74245	0.131224	2.7277	0.143736	3.20019	0.211644	2.98167	0.1354	1.61298	0.0575455	2.90518	0.111888	2.71926	0.227541	2.66439	0.154503	1.99751	0.127892	2.97014	0.245725	2.01017	0.452563	3.31038	0.194816	3.65368	0.122156	3.56089	0.0330686	3.05055	0.270796	3.4738	0.0483738	3.54486	0.150851	2.76688	0.192202
Aco000676	Transcription factor	AT2G47270.1	B9RNB4_RICCO	*-*-		1.25419	0.427842	1.67748	0.222324	1.82133	0.178421	2.18237	0.0479182	2.58266	0.0609202	1.7907	0.119628	2.2657	0.129719	2.11464	0.0828573	-0.447661	0.465554	1.01052	0.123938	1.54262	0.148471	1.21964	0.223202	0.162235	0.0703796	1.79013	0.253262	1.1691	0.264166	2.23851	0.345789	2.36331	0.213374	2.71297	0.272723	2.23059	0.26613	2.03983	0.231138	1.59085	0.299065	1.78494	0.331899
Aco000677	Galactokinase	AT3G06580.1	sp|Q9SEE5|GALK1_ARATH	***-		5.53975	0.0753197	5.67633	0.0494318	5.66156	0.0968006	5.31449	0.0518373	5.15134	0.0758153	5.41828	0.06456	5.18132	0.0486552	5.36632	0.0211159	5.75654	0.116948	6.00474	0.0795229	6.09719	0.126528	6.17461	0.0723067	6.12187	0.0711043	5.44017	0.117524	5.35943	0.0872834	5.03261	0.104929	5.07516	0.0195453	5.17108	0.0794065	5.4015	0.0281419	5.40255	0.0578103	5.77566	0.0804733	6.09586	0.0304921
Aco000678	Ribosomal protein S6 containing protein	AT3G17170.1	B6TSU1_MAIZE	*-*-		2.92707	0.320548	2.72939	0.286597	3.60352	0.0411567	4.41701	0.150223	4.17209	0.022635	3.97682	0.188722	3.86797	0.0681405	3.80677	0.104363	0.671819	0.190163	1.73231	0.53928	2.8337	0.190141	2.90122	0.158102	2.159	0.213791	3.51721	0.166044	4.07921	0.227735	4.5049	0.258292	4.98291	0.114625	4.50393	0.0869052	4.43263	0.0610888	4.40316	0.150488	3.31101	0.116271	2.75729	0.297303
Aco000679	Chaperone protein DnaJ	AT5G49580.1	sp|B2I6F5|DNAJ_XYLF2	*-*-		7.24908	0.0682499	7.11277	0.0268125	6.93198	0.00398207	7.01116	0.12704	6.77019	0.0853634	6.93652	0.05057	6.89158	0.0603542	6.71484	0.0591463	6.36974	0.0854567	6.76897	0.0745577	6.85066	0.0928485	6.82167	0.0314581	6.61204	0.0316415	7.04732	0.0524117	7.30068	0.175711	7.31444	0.103372	7.30776	0.113235	6.87988	0.0241178	7.09846	0.0575346	7.0562	0.0153643	6.79297	0.0509661	6.69419	0.0111144
Aco000681	myb domain protein 78	AT5G49620.1	AT5G49620.1	*-*-	MYB-HB-like	0.848108	2.63637	4.36355	0.291593	1.47142	0.242071	2.34685	0.212868	-2.61436	0.930185	2.19227	0.540949	1.03279	0.477803	2.0062	0.164862	5.55078	0.0959022	5.14713	0.0848653	4.09615	1.01387	6.19216	0.175705	6.13764	0.310194	4.63411	0.151387	3.8873	0.117314	0.928299	0.563238	-1.22974	0.447812	2.62434	0.342571	3.34916	0.193774	2.93905	0.285932	0.398038	1.1113	6.0173	0.301975
Aco000682	FAR1-related sequence 5	AT1G52520.1	AT4G38180.1	--*-		-0.207386	0.309051	-2.14716	0.965944	-3.18748	1.22723	-2.51905	1.03063	-0.636467	0.322464	-0.673761	0.379509	-1.55228	0.491696	-1.43096	0.620928	-1.07669	0.783557	0.311627	0.322251	1.57833	0.437225	1.04213	0.156117	0.372397	0.238419	-2.22517	1.15306	-3.39948	1.01523	-2.26969	1.10861	-2.32115	1.07162	-1.71676	0.21264	-1.09179	0.672096	-1.94699	1.25179	-3.1211	1.29361	2.03648	0.049412
Aco000683	chloroplast RNA binding	AT1G09340.1	AT1G09340.1	***-		2.46895	0.272164	2.4811	0.132659	2.35791	0.136046	2.29036	0.136697	2.43019	0.0630273	2.13448	0.232295	2.07134	0.305024	2.16551	0.155703	2.86046	0.08973	3.23116	0.279191	3.34334	0.114892	3.38897	0.0590143	3.19751	0.243942	2.37822	0.198231	1.79528	0.338723	2.5147	0.15966	2.2687	0.121469	2.16291	0.147114	2.13357	0.0870498	1.95417	0.217036	2.23729	0.648009	3.84671	0.0947474
Aco000684	ADP-ribosylation factor 1	AT1G10630.1	AT1G23490.1	*-*-		7.26796	0.0513986	6.78433	0.0275846	6.84598	0.0834823	6.38386	0.0889826	6.05323	0.11073	6.34089	0.189587	6.04606	0.0638749	6.22541	0.151722	7.48642	0.0166482	7.22539	0.0152036	7.56792	0.229947	7.20519	0.193917	7.11477	0.0259711	7.16348	0.251966	6.98852	0.0474027	6.07325	0.20927	5.95273	0.0711877	5.85535	0.141246	6.00192	0.116183	6.167	0.168181	6.65859	0.176639	7.26243	0.085491
Aco000686	Boron transporter	AT3G62270.1	sp|Q8VYR7|BOR1_ARATH	***-		5.97105	0.23553	7.22501	0.0830527	7.56073	0.0939574	7.33726	0.0337019	7.55832	0.0204763	7.76263	0.0378603	8.08872	0.0862708	8.15078	0.0434539	4.98836	0.0848418	5.74461	0.0686669	5.16591	0.085333	5.95415	0.046285	5.91753	0.0369956	6.78173	0.155175	6.57005	0.0808159	7.46774	0.0716981	7.1434	0.163242	7.71761	0.0651249	8.0345	0.0761824	8.20254	0.112965	8.45763	0.0413242	5.93163	0.0688299
Aco000687	Protein kinase superfamily protein	AT5G26751.1	AT3G05840.2	***-		7.49948	0.0907692	7.44931	0.0532993	7.8092	0.00786026	7.51593	0.121023	7.58822	0.0435339	7.68432	0.0298505	7.66965	0.0438101	7.82437	0.0261986	7.35396	0.116538	7.66118	0.0424634	7.84242	0.036825	7.81408	0.0457725	7.63963	0.0158427	7.4957	0.125241	6.98024	0.0898129	7.02936	0.00735496	7.24426	0.0518065	7.33213	0.0471192	7.38679	0.0165163	7.43129	0.0458726	7.9399	0.0702373	7.71176	0.0336732
Aco000688	NADP-binding Rossmann-fold superfamily protein	AT3G29260.1	AT3G29260.1	*-*-		-0.207386	0.309051	0.809402	0.280369	0.670677	0.238089	0.480777	0.594315	1.00221	0.161627	0.466182	0.292457	1.01335	0.302997	1.20111	0.116102	-1.57891	0.226669	-0.0622561	0.241578	-0.523577	0.258552	0.561122	0.504834	-0.110454	0.751549	0.688652	0.381579	1.68864	0.143454	1.29049	0.198842	1.30466	0.0730548	1.04187	0.302079	1.43144	0.221439	0.688006	0.422035	0.264892	0.762278	-0.0908137	1.00234
Aco000689	Surfeit locus protein 6	AT5G05210.2	AT5G05210.2	***-		6.60829	0.201607	6.19346	0.0160355	6.01806	0.137492	7.2062	0.350845	6.79648	0.0267932	7.17253	0.218205	6.89405	0.0678401	7.04518	0.0743036	6.42727	0.086798	6.02927	0.11731	6.40467	0.0418047	6.19786	0.0701369	5.65265	0.130347	7.02702	0.345692	7.92355	0.0898424	8.09957	0.161337	7.8025	0.057324	7.73008	0.154275	7.88269	0.0526281	7.81843	0.0554849	6.38493	0.0498342	6.04327	0.161587
Aco000690	tRNA:m4X modification enzyme TRM13	AT4G01880.1	sp|A7TSF4|TRM13_VANPO	***-		3.22728	0.0608623	3.18484	0.084437	3.30953	0.051933	2.98922	0.211674	3.2755	0.0638583	2.8817	0.0953661	3.17997	0.15824	2.88571	0.208332	3.47072	0.0898902	2.90263	0.310153	2.87255	0.0399905	2.90002	0.0304178	2.8351	0.0591483	3.32935	0.211522	2.72747	0.19438	2.81608	0.142127	3.11015	0.243659	2.81654	0.0319669	3.06327	0.142106	3.27774	0.0655241	3.02671	0.264384	2.68755	0.11798
Aco000691	hypothetical protein					-3.41696	0.997747	-3.38981	0.83683	-2.25021	1.11392	-2.51905	1.03063	-3.70082	0.713892	-3.23852	1.17619	-1.96137	1.25389	-3.07323	0.671067	-3.45736	1.17252	-3.51587	0.898842	-1.48106	0.104806	-3.05895	0.678429	-3.63172	0.782991	-2.44998	0.996506	-4.41471	0	-2.84859	0.808236	-0.944609	0.110365	-1.98848	1.23811	-1.57417	0.451941	-0.426626	0.485933	-1.23268	1.67233	-2.42449	1.11605
Aco000694	Autophagy-related protein	AT3G15580.1	D7L5G9_ARALL	***-		1.97338	0.673272	2.16478	0.108395	2.28035	0.238815	2.13551	0.159872	2.52857	0.0915597	1.98795	0.103996	2.24909	0.0509093	2.16023	0.248533	3.8706	0.0410076	3.51649	0.230655	3.71418	0.279682	3.14969	0.166966	3.35047	0.291289	2.39397	0.108038	1.7038	0.338587	1.79662	0.139606	1.67947	0.338809	1.39795	0.430017	1.2532	0.286814	0.978371	0.114985	1.19164	0.346708	3.22919	0.060254
Aco000695	Pentatricopeptide repeat-containing protein	AT3G06430.1	sp|Q9SCP4|PP279_ARATH	***-		3.78551	0.224057	3.24395	0.0870915	3.97423	0.100955	3.86749	0.178718	3.85419	0.290708	3.64222	0.142686	3.60052	0.147546	3.77167	0.0279051	2.24518	0.132508	2.98021	0.139366	3.25832	0.18721	3.29388	0.283212	2.64332	0.277723	3.63036	0.0478875	3.18772	0.0616711	3.87829	0.00826842	4.17691	0.134891	3.454	0.183268	3.51638	0.0631006	3.73105	0.134056	3.34937	0.170322	3.49554	0.0801684
Aco000696	squamosa promoter-binding protein-like 12	AT3G60030.1	AT3G60030.1	***-	SBP	5.59152	0.109426	5.76938	0.0437508	4.95985	0.0746497	5.27331	0.0550122	6.18603	0.0164523	6.32075	0.0687796	6.09576	0.0539922	6.05789	0.097621	7.58391	0.137884	7.68582	0.123863	7.30457	0.23413	7.65797	0.108922	8.06979	0.121577	5.86372	0.159978	5.37239	0.0480492	5.30601	0.138518	6.7604	0.0787693	5.8665	0.104693	6.12574	0.13946	6.27877	0.18873	6.11764	0.0795414	7.82018	0.0870076
Aco000697	Protein kinase superfamily protein	AT3G62220.1	AT3G62220.1	***-		4.76481	0.0598085	4.50013	0.0186871	4.38925	0.0894545	3.58011	0.129839	4.26096	0.0830464	4.76334	0.0529822	4.40546	0.12683	4.94553	0.0296276	5.76275	0.0555105	5.9211	0.105588	6.31507	0.0779144	5.8937	0.0570464	5.92043	0.0970451	5.30027	0.0790862	4.66839	0.129823	4.02397	0.0928819	4.53375	0.163799	4.36115	0.0853858	5.04342	0.0311065	5.09248	0.175786	4.91552	0.0885745	6.05026	0.0534768
Aco000698	Protein kinase superfamily protein	AT1G56720.3	AT1G56720.1	***-		5.3212	0.16501	5.13498	0.109558	5.4428	0.0202434	5.06241	0.154955	5.14469	0.0628309	4.9268	0.0552035	4.99153	0.00551185	5.07736	0.0778492	4.52279	0.0360968	4.37562	0.0835471	4.28277	0.200857	4.31591	0.0260537	4.29038	0.201587	4.70892	0.233965	4.89817	0.127247	4.82908	0.0367081	5.48607	0.0378326	5.16826	0.112754	4.88267	0.065415	4.80276	0.0341928	4.6589	0.0871652	4.07394	0.077806
Aco000699	Pectin lyase-like superfamily protein	AT3G62110.1	AT3G62110.1	***-		5.8966	0.128815	6.42162	0.0427671	6.14987	0.0118372	6.36473	0.0280563	6.55928	0.0540972	6.62208	0.0660544	6.64869	0.0750651	6.7692	0.0206581	6.86593	0.0673822	6.83303	0.0862728	6.67738	0.103222	7.25152	0.0317983	7.25623	0.095929	6.35122	0.125274	6.19004	0.145116	6.10553	0.0674716	7	0.0599501	6.774	0.05914	6.985	0.0808566	7.00792	0.0914206	7.05058	0.0479108	7.20695	0.027073
Aco000700	tRNA-specific adenosine deaminase	AT5G28050.1	sp|O67050|TADA_AQUAE	***-		7.23683	0.132276	7.2966	0.102766	6.25182	0.11931	5.92514	0.205436	5.30879	0.137371	6.77082	0.0610002	6.3283	0.169453	6.58675	0.147413	7.71683	0.171739	6.7816	0.0110651	6.40643	0.35365	5.73116	0.229953	6.31868	0.0791697	7.2991	0.203704	7.11264	0.119864	5.18053	0.188971	4.79791	0.174654	5.99362	0.0923765	6.57527	0.107885	6.29369	0.0610616	6.59988	0.144298	5.36227	0.0755308
Aco000702	hypothetical protein	AT1G48330.1	AT1G48330.1	***-		6.86313	0.0213593	6.79691	0.101616	7.00245	0.115893	7.47066	0.139546	6.59121	0.0260502	7.2036	0.131546	7.27835	0.0652661	7.53324	0.106981	5.78602	0.188675	4.49018	0.100284	5.24592	0.505415	6.42262	0.0586276	5.48532	0.253646	7.40676	0.275274	6.92517	0.124675	6.01087	0.0674028	4.85518	0.19679	6.64576	0.0478895	6.57123	0.0840606	6.6539	0.0709165	6.84113	0.155756	5.83869	0.225491
Aco000703	Pectinacetylesterase family protein	AT5G26670.1	AT5G26670.1	***-		1.62186	0.296834	3.87345	0.067629	2.52794	0.139123	3.37214	0.184172	1.83753	0.327191	2.96359	0.154487	2.84409	0.417329	2.83831	0.0773406	3.13382	0.63687	1.43455	0.516273	-0.266365	0.420482	2.01838	0.317286	0.649876	0.202696	2.95961	0.0852124	3.12109	0.374809	1.41241	0.295837	2.36428	0.0429943	3.16317	0.261424	2.72759	0.484158	2.52803	0.11048	1.59027	0.172555	2.26587	0.0710649
Aco000704	Flap endonuclease 1-A	AT5G26680.2	sp|C5YUK3|FEN11_SORBI	***-		6.54037	0.158284	6.41676	0.0403614	6.52232	0.0861593	6.45286	0.0270683	6.2834	0.0832265	6.27358	0.0578052	6.19435	0.0677118	6.16461	0.0227628	5.6243	0.0622507	6.06325	0.0579967	6.28185	0.055338	6.0828	0.0939825	6.05993	0.105844	6.32343	0.102428	6.40352	0.088213	6.21912	0.10337	6.46484	0.0892591	6.17386	0.0252768	6.3261	0.0420558	6.30041	0.070326	6.44783	0.0738594	6.17891	0.0865608
Aco000705	hypothetical protein					0.223903	0.765611	0.974305	0.201344	1.45759	0.358383	0.186181	0.267667	1.10286	0.296483	-0.406565	0.980927	0.894358	0.116384	0.144748	0.326499	0.460442	0.257342	1.44241	0.176332	1.82051	0.292866	1.53724	0.100223	0.923676	0.849307	0.190337	0.236321	-1.22107	0.727426	-1.33057	0.747359	-1.84327	1.29889	-0.23094	0.611865	-1.74982	0.316819	-0.822927	0.574087	1.89925	0.0455142	0.849488	0.145677
Aco000707	Glucose-1-phosphate adenylyltransferase 2.7.7.27	AT1G27680.1	I1H2G7_BRADI	***-		2.37648	0.174668	4.00919	0.128988	4.21487	0.0667999	4.14475	0.205091	4.53663	0.0231957	4.63656	0.197127	4.5415	0.0937829	4.42213	0.0585402	0.600381	1.04419	0.389462	0.564256	0.527083	0.0743133	1.01062	0.23973	0.809179	0.901463	3.21767	0.239819	3.05945	0.348055	3.63105	0.120822	3.54368	0.114166	3.73476	0.10696	3.45356	0.205104	3.70333	0.206517	3.65676	0.0735383	0.55754	0.113771
Aco000708	tetratricopeptide repeat TPR-containing protein	AT5G65160.1	AT5G65160.1	***-		2.24766	0.241902	2.23385	0.0211918	2.26892	0.453022	2.83193	0.0193195	2.94648	0.0948696	2.6658	0.0906597	2.78803	0.17538	2.05745	0.197767	0.371869	0.252564	1.38753	0.287727	1.82438	0.131414	0.680145	0.384482	0.986711	0.245562	2.27754	0.141941	2.46957	0.327666	2.66053	0.0252336	3.33637	0.195983	2.8937	0.105805	2.34921	0.169436	2.79962	0.135197	2.45528	0.253286	0.872754	0.0862617
Aco000710	Protein of unknown function DUF300	AT3G05940.1	AT3G05940.1	***-		4.47712	0.101837	5.28221	0.120051	4.83106	0.0477769	4.82195	0.105781	5.14192	0.0504614	5.26853	0.126794	5.07064	0.108867	4.76539	0.0300836	4.92468	0.0751749	5.86653	0.178074	4.86341	0.0381883	5.36147	0.0615443	5.739	0.0724231	4.90184	0.125681	4.7086	0.0806246	4.68624	0.0472199	4.50581	0.200145	5.09345	0.164356	5.00119	0.111224	4.94036	0.073561	4.70916	0.0853089	5.36123	0.0818458
Aco000711	Syntaxin-121	AT1G08560.1	F4J7G9_ARATH	***-		1.18171	0.467394	-0.19269	0.473141	0.412862	0.399444	0.622026	0.026129	-0.610452	0.447114	-0.500226	0.168404	-0.0888459	0.293418	-0.356629	0.0870413	0.455345	0.860917	-1.86409	1.40051	0.886059	0.506059	0.428681	0.160679	-0.0221502	0.249043	0.685861	0.120691	1.36475	0.221668	1.11428	0.225928	-0.505506	0.332044	0.308592	0.329534	1.09024	0.182275	0.3627	0.227132	1.17323	0.434906	-0.653741	0.452296
Aco000712	hypothetical protein	AT2G14720.2				-0.693657	0.461483	-0.492983	0.552214	-2.2538	1.10996	0.805948	0.133214	0.537196	0.242809	0.355811	0.0496567	0.600434	0.449014	-0.543119	0.406202	-0.439342	0.740963	0.399211	0.0959224	0.406898	0.420473	0.702561	0.196058	0.0771181	0.689946	-0.649827	0.265747	-0.544679	0.710652	0.477547	0.394104	1.49085	0.230645	1.3114	0.194877	1.1705	0.339912	0.923807	0.234345	-0.482233	0.247911	0.724334	0.188674
Aco000713	UDP-D-apiose/UDP-D-xylose synthase 1	AT1G08200.1	AT2G27860.1	*-*-		1.4944	0.190245	1.9046	0.161409	2.1344	0.248076	2.78236	0.332792	2.98419	0.0379315	2.52832	0.0742325	2.55767	0.0973018	2.37628	0.135573	2.83825	0.180931	2.42062	0.150299	2.51066	0.254753	2.551	0.186274	2.88836	0.201532	2.52213	0.12559	2.59029	0.371925	3.06595	0.149105	3.16051	0.113889	2.9261	0.038126	2.64999	0.262557	2.81945	0.244515	1.63492	0.307902	2.67345	0.0761815
Aco000715	uncharacterized protein	AT1G12470.1	M0T8B6_MUSAM	*-*-		0.603481	0.318393	0.856759	0.131588	1.07732	0.294258	1.03392	0.19021	1.17954	0.319877	0.872957	0.153435	1.18626	0.188578	1.01729	0.219122	1.20353	0.520085	1.26277	0.356757	1.81086	0.155021	1.19659	0.277988	0.346332	0.61499	1.096	0.089531	1.19755	0.178713	1.54661	0.258091	1.04847	0.38394	1.56088	0.0719094	0.688436	0.495096	1.33425	0.186243	1.1093	0.327044	1.10463	0.21949
Aco000716	hypothetical protein	AT1G21065.1	sp|P0AF49|YJBQ_ECO57	***-		4.12999	0.205549	3.9569	0.0889525	4.11742	0.131218	3.57853	0.126461	3.80887	0.043868	3.58448	0.0749354	3.93275	0.0411524	3.89653	0.150924	3.42177	0.119911	3.76082	0.099917	4.27546	0.0426868	3.94629	0.146627	3.87108	0.265824	3.71474	0.179206	3.83974	0.170269	4.13271	0.174539	4.05234	0.158847	3.97824	0.0988293	4.13175	0.154442	4.34516	0.019215	4.22118	0.123435	3.9977	0.0732582
Aco000718	D6 protein kinase like 2	AT5G58140.2	AT5G47750.1	*-*-		3.31225	0.13391	3.54834	0.220706	2.84554	0.113205	2.81551	0.433872	3.04762	0.261376	3.56478	0.114672	4.08063	0.118694	4.04663	0.0766255	3.60116	0.407078	3.80282	0.198206	3.14059	0.064299	3.59629	0.176011	3.54117	0.313559	3.3242	0.0675796	3.35626	0.114998	3.20594	0.236026	3.4577	0.143713	3.59161	0.0947318	3.72436	0.05619	3.45911	0.203068	3.5139	0.0788972	2.98947	0.122531
Aco000719	Pentatricopeptide repeat PPR superfamily protein	AT4G38150.2	AT4G38150.1	*-*-		3.27955	0.189362	2.47165	0.07347	2.86783	0.17014	3.49027	0.195974	3.49668	0.126807	4.01955	0.165018	3.68851	0.131522	4.14641	0.0723412	3.02883	0.010853	3.02278	0.197258	3.40108	0.222094	3.21899	0.193902	2.893	0.0937919	3.65711	0.308169	3.60765	0.308419	4.36963	0.220905	4.30098	0.130163	4.23013	0.098534	4.18524	0.135848	4.47846	0.165554	3.48199	0.142184	3.16103	0.0824682
Aco000720	Protein of unknown function, DUF617	AT1G21050.1	AT1G21050.1	***-		-3.2028	1.21191	-4.41471	0	-0.522088	0.562463	-2.06945	1.17273	-1.67128	1.37215	-1.89697	1.31738	-0.364105	0.300619	-1.65658	0.462551	-2.06609	1.62323	-2.3513	1.05706	-3.48309	0.931621	-3.75259	0.662122	-3.63172	0.782991	-4.41471	0	-2.48069	0.970609	-2.01518	1.19982	0.756216	0.0888745	-0.139585	0.897991	0.0733684	0.478026	0.89268	0.0580978	-1.47206	1.50318	-3.0815	0.669643
Aco000724	Cysteine/Histidine-rich C1 domain family protein	AT1G20990.1	AT1G20990.1	***-	PHD	0.791702	0.23166	-0.507289	0.446419	-4.41471	0	-0.962934	0.626477	-1.1378	0.576603	-0.499558	0.200268	0.348094	0.155704	0.365354	0.282453	0.866508	0.14778	0.571714	0.361411	0.208439	0.29171	1.62352	0.555598	1.71723	0.247102	-0.184763	0.355199	-2.48069	0.970609	-1.62295	1.39636	0.468902	0.379204	-0.0919832	0.199133	0.971373	0.17844	1.1511	0.0748491	0.658634	0.391364	1.56693	0.135496
Aco000725	hypothetical protein	AT4G20080.1				3.00609	0.146712	1.56496	0.107624	0.703815	0.332901	1.89096	0.372531	0.403452	0.225301	1.10473	0.255913	0.872149	0.215974	0.821474	0.271976	-1.98004	0.839677	-0.465583	0.666908	-0.270628	0.734913	-0.0228814	0.613786	0.0413443	0.359454	1.87739	0.0210549	2.10178	0.224123	1.34557	0.0334423	1.15787	0.321605	0.7173	0.20287	-0.287374	0.391286	0.281473	0.404688	-1.20453	1.69334	0.00631405	0.26125
Aco000726	squamosa promoter binding protein-like 14	AT1G76580.1	AT1G20980.1	***-	SBP	7.42818	0.0686206	6.84767	0.184538	6.54983	0.0791857	6.6102	0.0358001	6.11888	0.0800491	5.8671	0.0516014	6.04451	0.166757	5.99523	0.0923203	6.48941	0.011572	7.03902	0.122801	6.8703	0.138157	6.94211	0.083452	6.97925	0.157364	6.85494	0.375711	6.91948	0.202038	6.83339	0.104147	7.69184	0.0385176	6.23635	0.116432	6.10156	0.0337133	6.04341	0.147133	5.95224	0.0638816	6.9858	0.0511206
Aco000727	Calvin cycle protein CP12-3	AT1G76560.1	sp|Q9C9K2|CP123_ARATH	*-*-		2.82132	0.309544	1.01504	0.199333	1.18583	0.292082	1.20458	0.277972	1.58434	0.186809	2.07984	0.0833545	1.77718	0.339573	2.01653	0.0825235	4.47877	0.212796	3.21954	0.184195	3.267	0.145431	3.13743	0.154491	3.21655	0.0781926	1.25373	0.187958	2.32539	0.197085	1.91658	0.136503	2.32791	0.214523	1.94404	0.217005	2.51565	0.290585	3.01018	0.117579	0.760888	0.251515	3.00198	0.0340375
Aco000728	serine/threonine phosphatase 7	AT5G63870.2	AT5G63870.2	***-		5.57825	0.0544532	5.31822	0.11347	5.11479	0.0645451	5.21944	0.131548	4.93956	0.0705014	5.19003	0.107215	5.20537	0.0735142	5.30698	0.00919854	5.47756	0.0441651	4.71934	0.125822	4.77579	0.0178549	4.68057	0.16189	4.70115	0.210054	5.38191	0.240937	5.57996	0.0377997	5.31086	0.0444463	5.20057	0.0076284	5.38615	0.0827591	5.18632	0.10872	5.30387	0.0876419	5.08463	0.0734702	4.70544	0.207615
Aco000729	3-hydroxy-3-methylglutaryl coenzyme A reductase	AT1G76490.1	G7K5G9_MEDTR	*-*-		6.39505	0.144408	6.72677	0.0546806	7.58805	0.0650203	8.1126	0.142662	8.58463	0.0573232	8.25596	0.0361498	8.31068	0.0633652	8.29003	0.0812851	5.36454	0.0702476	5.93081	0.223001	6.33602	0.206453	6.39126	0.288931	5.76678	0.298396	6.67053	0.0803152	7.34499	0.072652	8.17629	0.0469518	7.65222	0.0916197	8.00633	0.0725692	7.84757	0.065702	8.11866	0.0931837	8.17775	0.077058	6.26445	0.207274
Aco000730	RNA-binding protein 24-B	AT1G76460.1	G7J6G9_MEDTR	***-		5.83834	0.075127	6.16529	0.0566339	5.9043	0.0186013	5.72268	0.096169	5.62876	0.0946267	5.67497	0.0778707	5.61978	0.121652	5.68892	0.0764841	6.38514	0.0712389	6.00642	0.0471683	6.03578	0.183935	5.69148	0.138159	5.81854	0.0920382	5.91315	0.147321	6.11674	0.0334172	5.80278	0.0925663	5.23618	0.183929	5.58867	0.0551976	5.66128	0.0752438	5.56192	0.0847611	5.74583	0.146066	5.94595	0.0111419
Aco000731	Phosphofructokinase family protein	AT1G76550.1	AT1G76550.1	***-		8.38581	0.0292835	8.11588	0.0148052	8.14862	0.0281348	7.7536	0.0652433	7.41315	0.036248	7.78985	0.0283114	7.67344	0.0240802	7.77532	0.0333182	8.38346	0.0472936	8.44696	0.0278477	8.61978	0.10536	8.60703	0.0925	8.39296	0.0957656	8.03427	0.0956089	7.682	0.0863607	7.44691	0.0618874	7.04576	0.0666915	7.35131	0.127149	7.74183	0.0295228	7.78988	0.0632265	8.14142	0.0891753	8.70434	0.0609742
Aco000732	Splicing factor U2AF 35 kDa subunit	AT1G27650.1	D0N3G1_PHYIT	*-*-	C3H	2.96495	0.0857352	3.13462	0.0616355	3.13554	0.224953	4.50826	0.062055	4.53843	0.0669529	3.90336	0.0472691	3.87751	0.134242	4.01186	0.194822	2.69565	0.250853	0.995467	0.406951	1.83469	0.0737951	1.30428	0.55149	0.874272	0.560899	2.84061	0.211447	3.7184	0.0779834	5.13865	0.0919964	4.93708	0.0528458	4.58356	0.255374	3.48994	0.106566	4.10979	0.0526211	2.89232	0.110025	0.559016	0.278026
Aco000733	ARID/BRIGHT DNA-binding domain-containing protein	AT2G17410.1	AT2G17410.1	*-*-	ARID	7.92548	0.0810877	8.04317	0.00116855	8.10297	0.0317167	7.90211	0.0655597	7.80288	0.0345817	7.70227	0.048081	7.75456	0.0467104	7.70098	0.0208009	7.17544	0.0855481	7.39914	0.0516991	7.37206	0.14787	7.37375	0.070837	7.32296	0.105303	7.69532	0.201756	7.60459	0.0352957	7.33061	0.0303329	7.50492	0.0209692	7.3183	0.082165	7.24303	0.0958469	7.09674	0.0473445	7.39833	0.0965187	7.37612	0.0184431
Aco000734	Auxin efflux carrier family protein	AT1G20925.1	AT1G20925.1	***-		8.56048	0.23658	9.40234	0.0293885	8.93232	0.0607345	8.45093	0.169833	7.55485	0.188724	8.63679	0.0655861	8.40665	0.225533	8.73077	0.0998651	6.00695	0.312141	5.15989	0.392405	5.0441	0.542364	5.20582	0.064407	4.35608	0.446111	9.29369	0.290986	9.05895	0.0573917	8.05373	0.183709	6.28282	0.21942	8.28456	0.0612608	8.49634	0.0958985	8.22173	0.0820626	8.68335	0.070189	4.91504	0.231177
Aco000735	Glutamate-tRNA ligase	AT5G64050.1	sp|Q3A9N9|SYE_CARHZ	***-		5.88174	0.210274	5.78154	0.0262064	5.87166	0.0857275	5.94426	0.0986917	5.79292	0.0569154	5.67439	0.0661427	5.82089	0.0099803	5.72263	0.0862431	5.25716	0.13458	5.49197	0.0210167	5.71962	0.14228	5.70378	0.08377	5.27738	0.0554928	5.93353	0.209273	6.09275	0.0100122	6.11734	0.0888759	6.30615	0.104013	5.92832	0.0427809	6.00857	0.151344	5.85622	0.0504635	5.65182	0.0783164	5.90985	0.0378596
Aco000736	Mannose-binding lectin superfamily protein	AT1G73040.1	AT1G73040.1	***-		4.64201	0.108608	5.24022	0.0823183	5.13016	0.107595	5.17919	0.221502	5.82974	0.0847585	6.00439	0.0398488	5.99082	0.104827	6.13506	0.0318022	6.18865	0.291733	6.6069	0.10519	6.33537	0.21484	6.33616	0.128775	6.6454	0.161173	5.21187	0.0490243	5.27781	0.190128	5.55967	0.0617513	5.82449	0.0932655	5.79102	0.0597364	6.1604	0.0741286	6.32815	0.0737289	5.96204	0.0258612	6.60773	0.017504
Aco000737	AT hook motif DNA-binding family protein	AT2G33620.4	AT2G33620.1	*-*-		6.95185	0.23026	6.08616	0.0520574	6.32092	0.0932182	6.63975	0.0943148	7.14745	0.045722	7.06578	0.0548062	6.93584	0.0966214	6.90111	0.0314698	5.91779	0.056576	6.03025	0.0830458	6.22429	0.0787225	6.30568	0.0690324	6.04293	0.166066	6.42952	0.177087	6.66286	0.0703109	6.95519	0.0380509	7.26543	0.0898531	7.1853	0.0840573	7.37722	0.103599	7.41747	0.0977108	6.77483	0.0427095	6.58819	0.0820203
Aco000738	Geranylgeranyl transferase type-2 subunit beta	AT5G12210.1	sp|Q5E9B3|PGTB2_BOVIN	***-		4.10412	0.144945	4.1394	0.12958	4.15583	0.0671787	4.08724	0.0991799	4.38897	0.0288252	4.31568	0.106435	4.27424	0.0544836	4.33107	0.116655	5.02724	0.106698	4.91392	0.0741948	5.32166	0.0489884	5.10395	0.117667	4.96879	0.0563063	4.47305	0.067577	4.0197	0.0499462	4.36002	0.105064	4.52265	0.146564	4.22429	0.0065135	4.29912	0.107686	4.36639	0.0736192	4.80044	0.0755609	5.18374	0.0308716
Aco000739	Heavy metal transport/detoxification superfamilyprotein	AT3G56891.1	AT3G56891.1	*-*-		3.03725	0.312208	2.7651	0.348406	2.57237	0.154313	2.64733	0.292647	3.19525	0.138232	3.69435	0.134204	3.37563	0.123163	3.1147	0.184686	4.57301	0.361888	4.52982	0.32373	3.0059	0.248718	3.49828	0.104181	4.49588	0.146378	3.21766	0.348111	2.71945	0.0584358	2.92418	0.133089	2.97765	0.327161	3.68519	0.0328044	3.49968	0.143067	3.60197	0.166244	3.22416	0.339042	3.71362	0.109254
Aco000740	Pentatricopeptide repeat-containing protein	AT2G03880.1	sp|Q9SY02|PP301_ARATH	***-		3.1186	0.159912	3.54255	0.107497	3.79108	0.0245452	3.93897	0.165373	3.70047	0.136758	3.65388	0.089846	3.81256	0.0928221	3.55019	0.234004	2.86873	0.0179843	2.64453	0.181773	2.37012	0.273369	2.94536	0.154012	2.66772	0.0873941	3.51711	0.283759	4.08427	0.185838	4.59951	0.102076	4.35597	0.0284188	4.42522	0.0715062	4.34717	0.0490542	4.33853	0.173992	3.72284	0.116107	2.95874	0.229391
Aco000741	hypothetical protein	AT2G17350.1	AT2G17350.1	***-		3.94683	0.0321571	3.84354	0.0319431	3.97323	0.122497	3.81939	0.100174	3.84403	0.0134698	3.89235	0.0641809	3.79324	0.0635565	3.83236	0.059973	2.71854	0.399007	2.7362	0.144099	2.99903	0.370724	2.49896	0.14932	2.53878	0.107674	4.21082	0.0218385	4.49177	0.0393878	4.28572	0.0913669	3.7467	0.199283	3.98073	0.0772444	4.08793	0.131599	3.52025	0.115758	3.10377	0.27472	2.61613	0.137093
Aco000742	Leucine-rich repeat family protein	AT4G35470.1	AT1G73066.1	*-*-		5.21604	0.155806	5.34656	0.117278	5.19569	0.0491982	4.80004	0.0890727	4.93751	0.118798	4.83438	0.0934479	4.94972	0.106588	5.11663	0.0636883	5.2282	0.141793	5.27249	0.134695	5.50983	0.369769	5.6881	0.135408	5.2015	0.126618	5.12999	0.309611	4.90125	0.104745	4.77427	0.104823	4.70131	0.0553381	4.73845	0.146148	4.72879	0.053578	4.65359	0.0743907	4.29937	0.12958	5.98799	0.0795529
Aco000743	hypothetical protein	AT4G35320.1	AT4G35320.1	*-*-		-4.41471	0	-4.41471	0	-4.41471	0	-3.68545	0.729263	-2.24757	1.25861	-3.69422	0.720493	-3.77345	0.64126	-4.41471	0	5.90336	0.173933	3.80332	0.324359	2.16544	0.236318	2.47858	0.596935	3.58504	0.48237	-2.32649	1.07009	-4.41471	0	-3.7472	0.667508	-2.32508	1.07043	-3.03787	1.37684	-3.1225	0.66944	-2.45772	1.06889	-3.26378	1.15093	3.32078	0.327044
Aco000744	NAC domain-containing protein	AT1G76420.1	G7J6G2_MEDTR	***-	NAM	0.912287	0.441057	-0.131493	0.361107	2.81059	0.338548	2.4844	0.40125	2.04419	0.120749	2.31827	0.307663	2.02808	0.153011	1.46552	0.207872	-4.41471	0	-3.47357	0.941145	-3.36835	1.04636	-4.41471	0	-3.70719	0.707521	1.02148	0.293759	3.30778	0.266195	4.17517	0.236774	4.69891	0.0751508	3.31499	0.205327	2.28123	0.108511	2.19429	0.116459	0.609545	0.776753	-4.41471	0
Aco000745	hypothetical protein	AT1G30400.2				0.0574915	0.888902	-0.0984555	0.36989	0.931366	0.0667684	-0.156982	0.515924	0.413144	0.597014	-0.0155494	0.68165	0.484943	0.386487	0.425255	0.134204	-0.0836003	0.0841331	0.46913	0.557871	-1.19675	0.733325	0.125996	0.377018	-0.322011	0.353154	-0.205876	0.40258	0.355515	1.01308	1.86281	0.0829547	2.4732	0.0889232	2.42997	0.114809	1.28998	0.101579	1.73385	0.0487996	1.93288	0.310586	-0.311203	0.428759
Aco000746	Pentatricopeptide repeat-containing protein	AT3G05240.1	sp|Q9LN01|PPR21_ARATH	***-		1.04725	0.463466	1.33289	0.205639	1.62771	0.147723	2.15772	0.193898	2.09259	0.0120279	1.7341	0.269459	1.71363	0.361347	1.18801	0.158259	0.748887	0.594211	1.18404	0.575789	1.30004	0.234487	1.07394	0.0966649	1.18328	0.237467	1.1992	0.591641	2.76708	0.257438	3.92611	0.17404	4.34768	0.0674853	3.78366	0.109967	3.21513	0.208262	3.35801	0.045245	2.74472	0.364614	1.37504	0.0207928
Aco000747	VQ motif-containing protein	AT2G44340.1	AT2G44340.1	*-*-		-4.41471	0	-4.41471	0	-4.41471	0	-4.41471	0	-3.19175	1.22296	-2.93569	0.739952	-3.2127	1.20201	-4.41471	0	2.86158	0.643138	2.48439	0.513524	-2.70532	0.916903	-1.59094	0.703823	3.05284	0.103007	-4.41471	0	-4.41471	0	-4.41471	0	-4.41471	0	-4.41471	0	-4.41471	0	-4.41471	0	-4.41471	0	-2.13062	1.3717
Aco000748	fatty acid desaturase 2	AT3G12120.2	AT3G12120.1	***-		5.59054	0.145774	6.28822	0.173274	5.66626	0.0609699	6.67108	0.414507	7.00015	0.0563309	6.80886	0.130226	6.73375	0.251546	6.16625	0.170718	7.18408	0.172294	7.01864	0.112189	5.45831	0.0244344	5.919	0.149354	7.31254	0.142154	6.07987	0.528869	7.91135	0.0893844	8.16628	0.0247559	7.74579	0.0992883	8.07143	0.192634	8.15901	0.161674	7.80424	0.121162	6.01816	0.126196	6.25494	0.258248
Aco000749	Enoyl-acyl-carrier-protein reductase NADH FabI	AT2G05990.2	sp|Q05069|FABI_NOSS1	***-		3.74685	0.109599	3.91158	0.1329	4.19363	0.176059	3.95682	0.025057	4.46224	0.179951	4.40128	0.157245	3.88534	0.25026	4.36962	0.0226622	2.86156	0.264982	2.42193	0.169303	2.8543	0.295095	3.30363	0.0772769	3.25313	0.391842	4.17378	0.164906	3.80583	0.0733165	3.93284	0.185171	4.87474	0.297401	4.49597	0.0666515	4.40919	0.154736	4.72126	0.0697955	4.7676	0.199107	2.82643	0.378422
Aco000750	hypothetical protein	AT3G57990.1	AT3G57990.1	***-		5.52781	0.273015	4.87949	0.0960923	4.87454	0.14328	5.86461	0.285704	5.74459	0.0281063	6.10694	0.113792	5.76016	0.122933	5.94383	0.0246856	4.88245	0.0157604	4.82248	0.0764346	4.74163	0.095951	4.78182	0.0620715	5.0865	0.0587871	5.56674	0.276865	6.47079	0.0693222	6.45654	0.0751902	6.14895	0.100719	6.23674	0.127124	6.25804	0.0849658	6.2665	0.0658579	5.03198	0.122349	4.91493	0.0525688
Aco000751	DNA-binding bromodomain-containing protein	AT2G42150.1	AT2G42150.1	*-*-		6.59084	0.462784	5.92074	0.0255032	6.00844	0.0929017	6.87275	0.0392418	7.0695	0.0427977	7.01702	0.0208054	6.92551	0.0193154	6.94329	0.116447	6.1279	0.0752585	6.38328	0.0376048	6.15343	0.0530766	5.95561	0.109389	6.53372	0.0794866	6.45104	0.334505	7.24144	0.0736904	7.26179	0.129081	7.34543	0.0884205	7.10885	0.105776	6.98879	0.0334839	6.97586	0.0532639	5.86798	0.0595521	6.29506	0.0982447
Aco000752	Protein kinase superfamily protein	AT2G32850.2	AT2G32850.2	***-		3.71713	0.151545	4.41298	0.0974695	3.07029	0.288014	3.73646	0.158537	3.47665	0.118523	3.45415	0.223093	3.38775	0.0663212	3.57384	0.0531496	3.97661	0.21711	3.77027	0.217955	2.97845	0.345446	4.01646	0.219637	4.00749	0.0306304	3.58028	0.161566	3.03757	0.303906	3.11965	0.149931	2.32465	0.374978	2.904	0.103677	3.5665	0.196479	3.59334	0.0723418	2.82924	0.122127	3.53125	0.241309
Aco000753	NADP-binding Rossmann-fold superfamily protein	AT3G55290.1	AT3G55290.2	***-		1.82223	0.20588	1.41217	0.252675	1.68729	0.350418	1.56907	0.187311	1.42759	0.342383	1.41831	0.282207	1.64568	0.187248	1.40434	0.129412	1.27446	0.238519	2.23518	0.370824	2.50825	0.137383	2.26008	0.138476	1.88173	0.478684	2.25053	0.282738	1.38956	0.312015	1.54213	0.371361	1.43845	0.31913	1.61741	0.512248	1.42	0.238695	1.59493	0.220537	1.82619	0.117171	2.43505	0.15098
Aco000754	Mitochondrial transcription termination factor family protein	AT4G19650.1	AT4G19650.1	***-		3.61145	0.214697	2.72004	0.25257	3.13931	0.0169782	3.27102	0.226259	3.28459	0.110593	3.40148	0.083446	3.14027	0.0983569	3.2884	0.109286	1.80781	0.126992	1.95536	0.130701	2.97184	0.236351	3.00191	0.0770858	2.53725	0.0717153	3.1094	0.169768	2.03103	0.291912	3.05696	0.241246	3.7222	0.0673596	3.54222	0.0710434	3.54919	0.0738331	3.21451	0.193514	3.67821	0.13323	2.54826	0.124236
Aco000755	Mitochondrial transcription termination factor family protein	AT4G19650.1	AT5G06810.1	*-*-		3.12485	0.122952	2.77702	0.0992696	3.36075	0.155709	3.49785	0.175283	3.8683	0.0799448	4.14664	0.0587302	3.61747	0.0672792	3.65792	0.0601195	1.14455	0.28169	2.4409	0.26982	3.07605	0.308472	3.63549	0.147735	2.60656	0.442733	2.88941	0.183281	2.71543	0.20088	3.33188	0.0444175	4.0913	0.122448	4.02332	0.111493	3.71552	0.166305	3.56459	0.199117	4.1484	0.128548	3.07199	0.215323
Aco000756	beta glucosidase 17	AT2G44480.2	AT2G44480.1	*-*-		6.7748	0.0802777	7.60737	0.189101	5.46153	0.345858	5.51696	0.193533	6.141	0.151951	7.79822	0.0706523	7.82189	0.329285	8.35704	0.0104569	6.17663	0.0717561	5.85865	0.405163	5.64494	0.112251	5.50267	0.400391	6.29842	0.20649	6.94951	0.228724	6.96217	0.163765	7.43721	0.170559	8.12066	0.220855	8.78363	0.0999982	9.76111	0.0818941	9.72233	0.158799	9.55657	0.0527219	5.68518	0.121937
Aco000757	beta glucosidase 17	AT2G44480.1	AT2G44480.1	***-		2.08856	0.21739	5.2398	0.241736	2.88214	0.195675	3.93452	0.588857	4.61042	0.177711	4.80575	0.291944	4.43036	0.341758	3.9568	0.0800356	1.16454	0.126992	3.77005	0.321891	1.09268	0.402219	2.0678	0.274595	3.94259	0.164349	3.63018	0.35956	4.72909	0.166247	2.30088	0.497377	2.19461	0.171298	4.56575	0.0430514	4.14629	0.226238	3.68776	0.330881	3.1515	0.317519	0.37033	0.31169
Aco000758	beta glucosidase 17	AT2G44480.1	AT2G44480.1	***-		11.3014	0.0887523	11.2416	0.0955486	11.909	0.0710261	11.2906	0.0714085	10.2202	0.0576022	10.1179	0.121224	10.3076	0.128548	9.99776	0.125635	3.65632	0.495941	6.98287	0.358254	7.53328	0.188801	5.65508	0.166671	3.28001	0.750789	11.251	0.178306	11.42	0.0948759	10.8546	0.0737654	9.99411	0.0670958	10.1232	0.0566287	9.68291	0.0285654	9.17364	0.284645	9.94226	0.118387	6.98788	0.31273
Aco000759	CDK5 regulatory subunit-associated protein	AT5G06830.1	sp|Q9JLH7|CK5P3_RAT	***-		6.208	0.0471822	5.85333	0.0773138	6.05466	0.0432588	5.97577	0.0847808	5.70734	0.109709	6.05886	0.111506	5.88484	0.0407157	6.03628	0.037903	6.25279	0.0762922	5.89056	0.0251499	6.386	0.0993693	6.32215	0.0832789	5.93932	0.050461	6.14671	0.096935	5.89441	0.0368186	5.86539	0.150551	5.62357	0.0220641	5.58639	0.0314115	5.77013	0.0308251	5.75032	0.0826749	5.87958	0.0122239	6.30787	0.0406117
Aco000760	beta glucosidase 17	AT2G44480.2	AT2G44480.2	***-		1.28519	0.294766	2.03753	0.0927741	1.54461	0.112604	1.45865	0.243163	1.21033	0.262427	1.29451	0.288878	1.30919	0.460415	1.73098	0.167531	1.88766	0.103937	1.49198	0.103856	1.80129	0.519568	2.05904	0.367495	1.55624	0.254742	1.22881	0.606222	1.47711	0.258493	0.861184	0.316476	0.828129	0.703829	0.392335	0.312597	1.1055	0.304974	0.498151	0.283316	1.03631	0.259105	1.90133	0.10023
Aco000761	Mitochondrial import inner membrane translocasesubunit Tim17/Tim22/Tim23 family protein	AT2G42210.2	AT2G42210.2	***-		1.51452	0.616445	1.39722	0.248085	2.7306	0.25074	2.64855	0.317406	2.85489	0.183586	2.18369	0.259943	2.39351	0.0781261	2.20864	0.0204413	-3.72912	0.839677	-1.09865	0.557285	0.208924	0.32631	-0.5029	0.582065	-1.65234	1.3812	1.67875	0.311386	2.39643	0.212803	3.14554	0.149849	2.70752	0.0395614	2.13698	0.165404	1.04373	0.171822	1.40437	0.33288	1.81848	0.710349	-0.484053	0.104592
Aco000762	4-coumarate CoA ligase	AT1G20480.1	G7K6G3_MEDTR	*-*-		1.84932	0.364332	3.69969	0.0552671	2.94209	0.050312	3.31599	0.216016	3.46489	0.163644	3.40523	0.078032	3.58046	0.0758773	3.42947	0.0406455	2.96544	0.0362031	2.70255	0.182209	2.01803	0.394447	2.9924	0.157348	2.62983	0.176079	2.83404	0.191578	3.31385	0.203432	3.39202	0.110334	3.77274	0.0650089	3.68835	0.136457	3.28411	0.137589	3.30516	0.183721	2.91106	0.112486	2.27533	0.360885
Aco000763	S-adenosyl-L-methionine-dependent methyltransferases superfamily protein	AT1G19640.1	AT3G11480.1	*-*-		11.1488	0.164802	11.7341	0.108807	11.584	0.106528	11.636	0.228221	10.4556	0.0976215	11.2843	0.174855	11.3534	0.209771	11.5312	0.141227	5.08218	0.360592	5.90539	0.616914	4.98415	0.37893	4.79238	0.293878	5.14938	0.483989	11.3878	0.0723249	12.6456	0.0825409	11.2248	0.23235	9.38193	0.2981	11.2799	0.0626047	11.396	0.0569961	11.1476	0.0588583	10.3012	0.214134	4.29457	0.32018
Aco000764	HXXXD-type acyl-transferase family protein	AT5G17540.1	AT5G17540.1	***-		2.77617	0.285794	3.70494	0.313599	3.25552	0.151665	4.22764	0.344101	3.93883	0.114043	3.30619	0.201275	3.10103	0.254416	2.70543	0.114597	3.79745	0.304068	-0.171148	1.07754	-1.91575	1.34914	-0.633514	0.590876	1.18309	0.283644	2.77269	0.239391	4.66423	0.337712	3.8643	0.283403	3.07014	0.188353	3.54608	0.292855	3.48702	0.0943351	2.72	0.503822	2.1981	0.019631	-1.0812	0.682349
Aco000766	S-adenosyl-L-methionine-dependent methyltransferases superfamily protein	AT5G04370.1	AT5G04370.2	*-*-		7.37676	0.185248	8.03713	0.0496593	7.97249	0.137756	7.68974	0.325212	6.5936	0.0390808	7.27348	0.102623	7.41453	0.134837	7.65475	0.212428	1.86884	0.0385625	2.93244	0.658601	2.0643	0.444294	1.23607	0.293668	1.85661	0.267899	7.74862	0.253451	8.21322	0.122948	6.66723	0.313852	4.25596	0.261706	6.52878	0.214398	6.68484	0.162521	6.39101	0.050265	7.18426	0.212204	0.632351	0.918414
Aco000767	Plant protein of unknown function DUF641	AT5G12900.1	AT2G45260.1	***-		3.78587	0.190866	4.35441	0.0569122	4.77427	0.143701	4.58654	0.111611	4.92757	0.0156258	4.34084	0.307139	4.45653	0.176588	4.38501	0.142447	3.41289	0.139138	3.35345	0.211147	3.77775	0.251183	3.82643	0.125797	3.72709	0.0294122	3.9078	0.0306502	3.9601	0.102214	4.33179	0.162463	5.08108	0.0697272	4.51066	0.060032	4.06483	0.118718	4.05198	0.167078	4.3557	0.208099	4.33262	0.0439676
Aco000768	hypothetical protein	AT4G12070.1	AT4G12070.1	***-		-1.60402	1.41716	1.86148	0.248491	0.335757	0.643936	1.4175	0.24661	1.77783	0.197898	2.20689	0.133826	2.26566	0.337927	1.97618	0.24747	3.52393	0.0991196	1.97611	0.108627	0.600676	0.285255	0.328601	0.480167	1.75397	0.105776	0.511927	0.310643	1.57599	0.203244	0.20172	0.126947	0.924216	0.260068	1.18657	0.529098	1.38855	0.238103	1.96384	0.00483754	-0.72663	1.84564	1.3121	0.080375
Aco000769	hypothetical protein	AT5G12930.1	AT5G12930.1	***-		4.26184	0.0764998	4.2364	0.0803718	4.62278	0.0440357	4.56309	0.265682	4.77209	0.115227	4.37767	0.0929831	4.40678	0.0791183	4.70917	0.026457	0.881695	0.145597	3.70369	0.289322	3.68324	0.13716	4.03484	0.184843	3.33885	0.249207	4.84792	0.074755	3.74209	0.169983	4.14624	0.141564	4.3941	0.16082	4.76029	0.0368006	4.44172	0.121518	4.76766	0.078425	5.00792	0.0849035	3.82973	0.0762556
Aco000770	choline kinase 1	AT1G71697.1	AT1G71697.1	*-*-		2.26014	0.788621	4.08447	0.0720608	3.76775	0.149246	4.18965	0.113341	4.06158	0.314009	3.91826	0.0986941	4.40079	0.0959876	4.4078	0.0152677	3.75473	0.169373	3.95205	0.218639	3.44321	0.480616	3.6385	0.155985	3.9871	0.179245	3.51626	0.213175	3.28259	0.0827048	3.5662	0.19752	3.54372	0.163094	3.61897	0.0868273	3.458	0.30061	3.26781	0.316602	3.05665	0.0614472	3.64082	0.0949658
Aco000771	Protein phosphatase 2C family protein	AT3G05640.2	AT3G05640.1	*-*-		1.49002	0.40456	2.34019	0.0864126	2.29934	0.165033	2.06188	0.422029	2.2705	0.450701	2.06676	0.108316	2.71452	0.210131	2.51897	0.109384	1.87772	0.000483724	2.11707	0.204728	1.51507	0.436156	1.70016	0.0407378	2.1125	0.0698007	1.70827	0.442927	0.734139	0.295938	0.909744	0.249763	1.33554	0.196683	0.422586	0.600512	-0.164805	1.01265	0.602534	0.416701	1.7632	0.225949	1.63336	0.0833523
Aco000772	Glucosamine 6-phosphate N-acetyltransferase	AT5G15770.1	sp|Q5U9F2|GNA1_ORYSJ	***-		5.02372	0.226431	4.96472	0.00317274	4.83325	0.117015	4.98047	0.156659	5.01315	0.0199232	5.40687	0.103625	5.24293	0.108146	5.64587	0.0954404	5.41422	0.0558066	4.99638	0.0965754	4.93623	0.205385	4.58035	0.0648859	4.855	0.0547565	5.52301	0.108483	5.32659	0.110853	5.12638	0.125467	4.71645	0.183595	4.93969	0.105423	5.01142	0.0801296	5.11519	0.0444773	5.21259	0.236331	4.9689	0.0659311
Aco000773	basic helix-loop-helix bHLH DNA-binding superfamily protein	AT2G42280.1	AT2G42280.1	***-	bHLH	5.96784	0.0783286	4.33802	0.527152	4.18613	0.0609925	4.29645	0.015191	3.20339	0.142092	2.32022	0.271158	2.48587	0.342241	2.47602	0.0779744	6.35321	0.347206	3.90875	0.0981528	5.18785	0.227101	2.70865	0.244406	1.89479	0.464599	4.98333	0.260428	5.36037	0.27247	3.69633	0.311902	3.60256	0.296164	2.45193	0.386632	2.42595	0.0504568	1.26406	0.230289	0.793066	0.392772	3.71831	0.119344
Aco000774	tRNA cytidine34-2'-O-methyltransferase	AT5G26880.2	sp|P44868|TRML_HAEIN	***-		3.27882	0.110468	2.35601	0.0536719	2.96991	0.11146	2.53221	0.307875	2.35133	0.213787	2.0867	0.448169	2.57716	0.00309315	2.57828	0.0816612	2.95457	0.439453	2.66261	0.145556	3.17561	0.216875	2.3889	0.225507	1.93114	0.0920907	2.71799	0.203317	2.25552	0.0790987	2.81667	0.335522	2.53439	0.105438	2.42899	0.239158	2.08089	0.160208	2.3126	0.0283485	2.22038	0.141888	2.35507	0.10791
Aco000775	receptor-like kinase	AT3G57830.1	AT5G67280.1	*-*-		5.58399	0.224958	4.71193	0.0656948	5.67758	0.0545768	6.15994	0.0641542	6.62399	0.0706101	5.7831	0.037359	6.00761	0.192024	5.77189	0.121613	0.179181	0.0759226	1.82068	0.218061	3.20693	0.0874445	2.98923	0.294359	1.52855	0.326229	5.16382	0.34015	5.87895	0.186544	6.90564	0.21666	7.07958	0.208193	6.37681	0.0606788	5.87547	0.103629	6.14962	0.124275	5.37797	0.0836397	3.94876	0.102709
Aco000776	OTU domain-containing protein	AT3G57810.3	sp|Q8LBZ4|OTU_ARATH	***-		3.77092	0.228649	3.6431	0.0948553	4.22296	0.149758	3.83984	0.0698833	3.76757	0.130219	3.59146	0.212264	3.50907	0.12188	3.36193	0.0294222	3.50217	0.154819	3.94935	0.0277027	4.62152	0.0589589	4.37008	0.0333682	3.87606	0.155371	3.64417	0.0785059	3.33115	0.136361	3.93684	0.0239006	4.22206	0.0957547	3.77318	0.121105	3.57704	0.0201421	3.69428	0.265698	4.48915	0.122662	4.43378	0.129423
Aco000777	Leucine-rich repeat receptor-like protein kinasefamily protein	AT3G20820.1	AT4G08850.2	*-*-		3.78766	0.118899	4.78685	0.14026	4.84706	0.137474	5.62479	0.0921293	6.70547	0.0982441	5.89345	0.135894	6.32533	0.206347	6.19284	0.142135	6.22777	0.120697	6.57352	0.0366376	6.37436	0.122377	6.86081	0.201407	6.94611	0.048537	4.84834	0.133965	5.33376	0.14264	6.29685	0.250542	7.11131	0.0739568	6.80667	0.0354944	6.7817	0.0714712	6.97582	0.169551	5.62809	0.0854956	7.08554	0.0588497
Aco000778	Pectin lyase-like superfamily protein	AT3G57790.1	AT3G57790.1	***-		5.81189	0.243298	5.08761	0.0354797	5.1945	0.0956102	4.82692	0.0766779	4.9346	0.0825845	4.95616	0.181324	4.86413	0.134317	5.24052	0.0309045	4.8377	0.113185	4.79939	0.24252	5.21888	0.25144	4.71076	0.135265	4.55468	0.125997	5.23429	0.130417	5.00806	0.0771667	5.17068	0.194978	4.94906	0.0907243	5.01089	0.111714	5.07952	0.202146	5.08092	0.105809	5.42984	0.10343	4.74413	0.285753
Aco000780	LOCATED IN: chloroplast	AT2G42320.2	AT5G06930.1	***-		5.07335	0.155147	4.84161	0.0380741	5.2225	0.069085	5.51903	0.18308	6.42523	0.0983364	6.31342	0.116466	6.02066	0.169888	5.76839	0.115231	6.88095	0.0864177	6.92201	0.123156	6.50116	0.165301	7.36649	0.0705005	7.23277	0.0899581	5.32399	0.145974	4.35785	0.0659537	5.42124	0.340476	6.28306	0.0749052	6.11804	0.0923597	5.772	0.116409	5.97545	0.100354	5.71868	0.0454284	7.06867	0.0636104
Aco000781	60S ribosomal protein L31	AT5G56710.1	sp|Q9M573|RL31_PERFR	***-		7.74288	0.288928	7.13095	0.0206761	6.9576	0.0571004	7.14013	0.179028	7.18632	0.0781057	7.32601	0.0787253	7.31067	0.0309201	7.2656	0.103942	6.76522	0.169883	7.02609	0.113586	7.45445	0.210913	7.12897	0.131863	6.77746	0.163771	7.6945	0.159318	7.45796	0.0751638	7.47609	0.0418144	7.33566	0.00182203	7.42706	0.0441893	7.48759	0.0951912	7.55966	0.0136861	7.4607	0.0672952	7.11367	0.121241
Aco000782	Protein kinase superfamily protein	AT3G20830.1	AT1G51170.1	***-		-1.79824	1.48484	-0.999216	0.276067	-0.218865	0.503262	0.970116	0.278797	2.98065	0.210241	1.15465	0.303712	2.2518	0.210919	2.09023	0.110737	0.801116	0.582969	-0.732991	0.527112	0.953686	0.181458	0.956837	0.307783	0.613216	0.439455	0.280736	0.644253	-1.89431	1.26261	2.61865	0.252729	4.30369	0.128157	3.26714	0.0970987	2.38052	0.0580459	3.36363	0.14232	1.89276	0.454483	-0.272319	0.0224197
Aco000783	Zinc finger A20 and AN1 domain-containing stress#NAME?	AT3G12630.1	sp|A2Z2J6|SAP1_ORYSI	***-	A20-like	6.828	0.0697902	7.5449	0.0370435	7.90231	0.0625241	7.37085	0.191656	6.75303	0.0451713	7.05764	0.118235	7.47426	0.180848	7.70503	0.158853	7.58699	0.000489069	8.29269	0.176962	6.58135	0.378952	6.4291	0.286601	7.64343	0.139828	7.47986	0.231797	8.6902	0.151883	8.37592	0.201418	7.32624	0.168501	7.50289	0.291501	8.59873	0.201986	7.59256	0.0637475	6.08069	0.197897	7.74572	0.373057
Aco000784	polyadenylate-binding protein 1	AT3G12640.1	AT5G51120.1	*-*-		6.37456	0.187589	6.18843	0.0486915	6.21461	0.058362	6.28083	0.0978619	6.37377	0.105188	6.32354	0.0403644	6.29975	0.07218	6.22297	0.0152826	6.32183	0.0237684	6.29669	0.0686237	6.08982	0.0703876	6.18543	0.0592442	6.22312	0.0402436	6.20393	0.0815477	5.7911	0.234591	5.93268	0.0498072	6.09152	0.12734	6.07509	0.0568102	6.10443	0.1005	6.15633	0.0449956	6.20628	0.083061	6.06877	0.00467177
Aco000785	Chaperone protein dnaJ	AT5G06910.1	sp|Q9FL54|DNAJ6_ARATH	*-*-		0.53061	0.206562	0.981019	0.26618	1.35407	0.299829	1.32234	0.152113	2.12075	0.0985632	0.763783	0.639637	1.37373	0.0450945	1.3021	0.162083	0.855864	0.226949	0.875967	0.193967	2.23725	0.310713	0.0813878	0.332662	-0.782887	0.70961	1.66933	0.177217	1.45891	0.52301	1.40151	0.279406	3.1903	0.29711	1.47642	0.255935	1.47411	0.285586	2.12118	0.158505	0.733236	0.554881	1.05537	0.384829
Aco000786	serine/threonine protein kinase 2	AT3G20860.1	AT3G08720.1	*-*-		3.28723	0.516503	3.41911	0.12616	3.01681	0.122007	2.63573	0.278204	3.38094	0.126	3.89401	0.158799	3.68515	0.144981	3.56224	0.0508414	4.47817	0.224851	3.74776	0.10735	2.72944	0.356542	2.98663	0.29174	3.36697	0.275143	3.41804	0.085278	2.57475	0.159446	3.14191	0.282557	3.53137	0.0975335	3.51431	0.064588	3.80243	0.0236433	3.85972	0.0848706	3.62486	0.131444	2.84227	0.28318
Aco000787	hypothetical protein	AT3G12650.1	AT3G12650.1	*-*-		4.89924	0.0212855	4.85928	0.159558	4.53791	0.0612118	4.88726	0.272569	4.96741	0.114159	5.19234	0.183518	4.98767	0.0890915	5.3018	0.0735649	4.06576	0.173254	4.13874	0.137192	4.30857	0.118074	3.96056	0.0149977	3.98911	0.089327	5.08078	0.283215	5.91665	0.0274367	5.92733	0.0751251	5.20125	0.112326	5.42698	0.077455	5.4481	0.0954172	5.51115	0.0736293	4.38281	0.139517	4.49973	0.156676
Aco000788	Thylakoid lumenal 19 kDa protein	AT3G63540.1	sp|P82658|TL19_ARATH	***-		2.1137	0.0884212	1.56495	0.106744	1.38502	0.193058	2.06136	0.645155	1.84816	0.3654	2.1179	0.114168	2.1653	0.171493	2.10254	0.0580083	-1.41245	0.0787543	-0.385885	0.669919	1.09773	0.267907	0.482908	0.0783828	-0.0934811	0.186031	1.59427	0.614942	3.57815	0.105668	3.41552	0.163964	3.0183	0.257493	2.75759	0.0344057	2.97745	0.137462	2.79943	0.220744	1.314	0.708799	0.835214	0.0684195
Aco000789	hypothetical protein	AT1G65000.1	Q0J0R9_ORYSJ	***-		0.769954	0.338522	-0.809769	0.427058	1.42624	0.217632	1.72863	0.142067	1.715	0.0132723	1.3182	0.224646	1.28956	0.231557	1.23306	0.234657	-3.72912	0.839677	-1.82824	1.3123	0.198156	0.298048	0.191928	0.0870875	-0.303659	0.321661	1.0619	0.285379	0.636306	0.403883	0.87775	0.89555	1.9341	0.139561	1.3791	0.228879	1.39678	0.213223	1.52766	0.33335	0.523576	0.296219	0.366679	0.344938
Aco000790	hypothetical protein	AT5G04260.1				3.77947	0.434969	4.49807	0.0465438	4.84595	0.0173764	4.60702	0.124803	4.59795	0.0853163	4.30452	0.116105	4.47685	0.0254225	4.62475	0.126031	4.02881	0.277075	3.28687	0.184666	3.29949	0.295129	3.69936	0.219238	3.35686	0.312505	3.7432	0.314449	4.03655	0.235339	3.79828	0.133871	3.95702	0.183978	4.16475	0.0865268	4.07409	0.132745	3.80657	0.108873	4.57313	0.0685098	2.88321	0.116705
Aco000791	Zinc finger protein	AT3G57670.1	sp|Q9UDV7|ZN282_HUMAN	*-*-	C2H2	1.09483	0.329769	0.306812	0.524671	-0.601024	0.62858	0.303929	0.0546462	1.27761	0.343743	1.13595	0.160041	0.929995	0.461073	1.1007	0.147708	2.89618	0.177624	3.3427	0.117478	4.79872	0.0105129	4.14396	0.185583	3.64573	0.0494426	-0.455665	0.687862	1.45906	0.164244	1.05004	0.1913	3.28632	0.133616	2.45802	0.261794	1.572	0.0367298	1.40917	0.290137	1.43529	0.241975	4.41559	0.053197
Aco000792	ADP,ATP carrier protein	AT5G13490.2	M8A2G0_TRIUA	***-		7.40849	0.117997	7.17521	0.0789534	6.58086	0.102272	5.60407	0.12611	5.10228	0.0469036	5.97171	0.219412	5.79389	0.190832	6.25762	0.0397238	8.49635	0.0764824	7.29067	0.160873	7.38571	0.291307	7.03479	0.0903369	6.81273	0.113097	7.62381	0.11636	6.90205	0.146192	6.30528	0.0538208	5.6411	0.0552309	5.71061	0.123724	5.98374	0.0321352	6.10904	0.0672566	6.72014	0.166411	7.12512	0.0979311
Aco000793	Beta 1 2 xylosyltransferase	AT5G55500.1	G7J1G3_MEDTR	***-		4.26189	0.128033	4.18215	0.0474246	3.94648	0.052172	4.34019	0.118801	4.19322	0.0825811	4.57782	0.0931327	4.39485	0.0779212	4.4501	0.0469924	5.08751	0.0904104	4.71337	0.0884353	4.40495	0.103429	4.79696	0.0996232	4.84146	0.0486263	4.43115	0.150309	4.38486	0.0475088	4.77463	0.157242	4.3723	0.0769847	4.60129	0.136055	4.64899	0.230299	4.66982	0.117816	4.18702	0.0985468	4.79229	0.0842721
Aco000794	Threonine-tRNA ligase	AT2G04842.1	R1D9G8_EMIHU	***-		5.48683	0.0641458	5.25994	0.127627	5.54081	0.0745398	5.19295	0.102079	4.94568	0.04961	4.91287	0.118164	4.97115	0.039743	5.01758	0.0634396	5.06959	0.0174709	5.50336	0.103974	5.82838	0.019106	5.31323	0.0158347	5.02631	0.102616	5.25236	0.163732	4.73024	0.0739985	4.97769	0.119909	4.76741	0.0429538	4.50565	0.114945	4.7222	0.0346453	4.87659	0.0565521	5.01703	0.11256	5.26614	0.143737
Aco000795	Sodium-dependent dicarboxylate transporter SdcS	AT5G47560.1	sp|Q49YW0|SDCS_STAS1	***-		1.74502	0.439558	0.645829	0.530501	0.805627	0.292438	0.911521	0.27359	0.431078	0.249359	0.644855	0.249446	1.13863	0.191702	0.839935	0.335025	4.77837	0.344243	5.07915	0.066657	5.58844	0.21351	4.71268	0.168119	3.2287	0.291242	-0.0223546	0.358	0.666335	0.272054	1.58776	0.250813	0.771246	0.168432	0.551557	0.466638	0.934749	0.135129	0.349472	0.201138	0.801609	0.735397	4.36169	0.199084
Aco000797	ubiquitin protein ligase 5	AT4G12570.1	AT4G12570.1	***-		4.56406	0.1549	5.06494	0.0454265	5.29758	0.0629377	5.272	0.0867114	5.24148	0.0442082	5.0459	0.0325427	5.14737	0.071038	5.08951	0.0318229	3.87823	0.197641	4.6199	0.188377	4.44096	0.122563	4.42975	0.0717098	4.80217	0.0773649	4.71221	0.134047	4.91159	0.0239295	4.99642	0.135383	4.48315	0.115349	4.37916	0.15289	4.58781	0.272358	4.39945	0.212987	4.3777	0.0851261	4.34807	0.0976806
Aco000798	glycerophosphoryl diester phosphodiesterase	AT5G55480.1	M8ACN0_TRIUA	***-		6.56608	0.211339	8.69134	0.127503	7.33564	0.0654091	7.53843	0.214994	8.20551	0.0614971	8.44036	0.186978	8.34901	0.139272	8.29944	0.0838376	8.23001	0.15338	9.13566	0.272828	7.41846	0.065507	8.32067	0.134018	9.05588	0.138407	7.53751	0.185988	7.41083	0.0287147	6.7716	0.137714	6.55651	0.137733	7.56481	0.0702989	7.7443	0.153831	7.79808	0.00562377	8.29145	0.110719	8.08545	0.174987
Aco000799	Ccr4-not transcription complex	AT1G02080.1	B9RD55_RICCO	*-*-		3.47242	0.532224	2.77165	0.092352	3.07655	0.0252163	1.51491	0.561844	2.33363	0.129477	1.80652	0.347485	2.43741	0.13937	2.61465	0.0574318	1.42091	0.620157	1.68423	0.20093	1.97633	0.289008	1.78967	0.111765	1.10422	0.153571	2.40744	0.464694	0.197366	0.664035	0.476683	0.381758	1.43962	0.428249	2.32113	0.116505	1.5262	0.154557	1.85284	0.352153	3.18092	0.43859	1.40527	0.436127
Aco000800	hypothetical protein					9.59234	0.619183	6.51611	0.383893	6.84892	0.691433	5.19388	0.321792	1.64852	0.543526	5.01082	0.297785	5.1524	0.682874	6.25851	0.197836	6.68404	0.153802	6.99987	0.400503	8.14719	0.308019	6.81359	0.120972	6.51609	0.0962473	8.56217	0.149145	8.27169	0.213703	5.53255	0.483245	3.86955	0.346786	3.59139	0.526239	5.61349	0.194994	6.32227	0.469061	6.03589	0.305334	6.75115	0.110601
Aco000801	hypothetical protein	AT4G22370.1	AT4G22370.1	--*-		-2.30005	1.0907	-1.84923	1.04938	-1.93958	1.34485	-4.41471	0	-3.65973	0.754976	-3.68998	0.724728	-2.91448	0.793982	-2.3063	0.205842	1.44652	0.322599	-0.249623	0.73549	0.393683	0.118843	-0.254612	1.02281	0.508664	0.396203	-2.62011	0.89752	-4.41471	0	-3.47796	0.936746	-4.41471	0	-3.79488	0.619836	-3.73375	0.680965	-4.41471	0	-2.73787	1.67684	0.415669	0.520541
Aco000802	SWIB/MDM2 domain superfamily protein	AT4G22360.1	AT2G14880.1	*-*-		6.35191	0.100292	6.11692	0.0312041	6.47535	0.0551437	6.33646	0.0513884	6.38753	0.00940023	6.14424	0.0513956	6.04384	0.0854911	5.98799	0.0365301	5.54508	0.0404579	5.52411	0.0511878	5.33448	0.0726856	5.61385	0.0585056	5.51454	0.0796851	5.92443	0.0712367	6.50313	0.11827	6.66445	0.0501874	6.34919	0.124156	6.19766	0.115551	6.22061	0.0528779	6.0961	0.0547367	6.1803	0.0892246	5.62311	0.0449635
Aco000804	hypothetical protein					-1.3023	0.274294	-4.41471	0	-2.2538	1.10996	-1.62442	0.379491	-3.25126	1.16345	-3.37999	1.03472	-1.27778	0.426445	-1.1913	0.313411	1.07723	0.690526	0.401999	0.332758	-1.15315	1.63781	0.922969	0.0359972	0.616255	0.651346	-2.0978	1.23652	-0.454868	0.602501	-2.40778	1.01977	-0.802868	0.499725	-2.57797	0.946473	-0.475252	0.16864	-2.2951	1.06365	-1.97017	1.2285	1.24356	0.35784
Aco000805	FASCICLIN-like arabinogalactan-protein 12	AT2G04780.2	AT5G60490.1	*-*-		4.16489	0.333274	5.22359	0.0753365	4.95713	0.116435	4.68372	0.0623125	4.23905	0.232374	4.18557	0.0854258	4.6098	0.116556	4.63903	0.0708217	6.33751	0.00736219	5.37467	0.183992	4.76297	0.245312	5.33476	0.114657	5.07921	0.23409	4.48526	0.173017	4.32561	0.0766697	4.6054	0.101356	3.85796	0.206418	4.29331	0.092496	4.41955	0.296703	4.49544	0.141733	4.68783	0.160033	4.92453	0.0850988
Aco000806	fimbrin-like protein 2	AT5G35700.1	AT5G35700.1	***-		4.75756	0.151554	5.49203	0.061387	5.22641	0.164173	4.95778	0.124424	4.51574	0.132092	5.09816	0.107799	5.11113	0.1194	5.46696	0.0990432	6.51998	0.0424976	5.57596	0.083042	4.87468	0.14043	5.28942	0.149005	5.07042	0.208212	5.33369	0.0989136	4.87712	0.207909	4.55659	0.207035	3.63251	0.18883	4.0978	0.0313732	4.17203	0.0883993	4.18557	0.0527351	4.45306	0.134838	4.70956	0.101154
Aco000807	BTB/POZ domain-containing protein	AT2G04740.1	sp|Q9SJ85|Y2474_ARATH	***-	BTB-POZ	3.19115	0.0242136	2.56703	0.0531497	3.24611	0.115954	3.27604	0.129218	3.20845	0.121115	2.85655	0.269001	2.89557	0.100531	2.56364	0.252336	2.95278	0.119911	2.8981	0.161071	2.84663	0.173544	2.79239	0.0748516	2.64896	0.197532	3.20769	0.0369356	2.68877	0.172414	3.06742	0.146086	2.98147	0.17125	3.03173	0.0902225	2.76053	0.209971	2.31772	0.282838	2.38507	0.400055	2.59814	0.148295
Aco000808	Histone-lysine N-methyltransferase NSD3	AT5G55390.2	sp|Q9BZ95|NSD3_HUMAN	*-*-	PHD	5.61861	0.269661	6.21782	0.0335906	6.09504	0.0690577	5.98985	0.12348	6.56338	0.0483206	7.00768	0.120742	6.64675	0.133454	6.95192	0.0226416	5.70419	0.251168	6.86716	0.170798	6.79285	0.215761	7.16866	0.202386	7.29969	0.114065	5.70404	0.19029	5.18939	0.322174	5.38772	0.024138	5.9651	0.0493507	5.98921	0.0307898	6.21088	0.0938371	6.34982	0.0956127	6.79359	0.0917782	6.97087	0.156293
Aco000809	Mannan endo-1,4-beta-mannosidase	AT4G28320.1	sp|Q0DCM5|MAN6_ORYSJ	***-		4.62365	0.0832505	5.00821	0.0711396	4.88961	0.0661492	5.07493	0.138644	5.04954	0.0970697	5.26878	0.0451991	5.15019	0.106647	5.2702	0.0320991	5.82745	0.219029	5.68156	0.0995789	5.58966	0.0757732	5.70965	0.0914323	5.94198	0.0625235	5.31021	0.124136	5.33093	0.180913	5.23236	0.124914	5.47099	0.0500558	5.22259	0.0942503	5.5571	0.0289474	5.44251	0.035971	4.79417	0.13069	5.99955	0.0331649
Aco000811	Protein of unknown function DUF1664	AT1G04960.1	AT1G04960.1	***-		5.56661	0.0983771	5.60684	0.0138395	5.63459	0.10653	5.25622	0.113838	5.02516	0.061586	5.12018	0.0633791	4.96931	0.0711823	5.12369	0.0898566	6.82353	0.0053666	6.5243	0.0777983	6.57713	0.0589153	6.46332	0.0709714	6.52646	0.0226278	5.71698	0.0865557	5.3073	0.0538996	5.31233	0.113	5.06102	0.131278	4.97918	0.0536081	5.08571	0.0567177	5.19188	0.0730188	5.37308	0.0691094	6.57505	0.0226414
Aco000812	lipid-binding serum glycoprotein family protein	AT1G04970.1	AT1G04970.1	***-		4.89491	0.0763949	4.53552	0.0200491	4.48092	0.0981586	4.33527	0.0544422	4.72493	0.0716077	4.25263	0.108148	4.39061	0.124461	4.40854	0.0446961	4.8119	0.0992327	4.90476	0.068052	5.41499	0.0897079	5.33502	0.0614899	5.15113	0.063468	4.38827	0.194915	4.07211	0.217015	4.24628	0.0355618	5.08656	0.0970057	4.55977	0.0568625	4.26824	0.0430995	4.4353	0.151941	4.79195	0.110308	5.18725	0.0413164
Aco000813	Ribonuclease Z	AT2G04530.1	sp|B9DNT1|RNZ_STACT	***-		3.47035	0.456728	3.91241	0.127912	4.28027	0.0353289	4.20124	0.172836	3.98675	0.11058	3.99834	0.0539439	4.10143	0.0698173	3.91534	0.111652	4.02626	0.231735	4.06664	0.240648	4.26365	0.041079	4.02675	0.153605	3.86135	0.103341	4.204	0.172143	4.5135	0.119615	4.72291	0.0781942	4.40533	0.109623	4.41776	0.111088	4.58741	0.0783092	4.69155	0.0882807	4.25318	0.0677236	4.25813	0.0940937
Aco000814	RING/FYVE/PHD zinc finger superfamily protein	AT1G50620.1	AT1G50620.1	*-*-	PHD	4.78624	0.148947	4.90293	0.0129733	5.14497	0.0778677	4.88836	0.0988967	4.85442	0.0513954	4.90319	0.12159	4.75626	0.0586474	4.58022	0.0867857	5.43993	0.0136888	4.80969	0.137241	4.65137	0.317452	4.7308	0.066729	4.62337	0.207267	4.67234	0.0804118	4.46716	0.191657	4.63961	0.0302644	4.69763	0.121095	4.52117	0.131447	4.34632	0.00682596	4.35511	0.100194	4.85683	0.0648817	4.59262	0.113871
Aco000815	Protein kinase family protein	AT1G21270.1	AT3G25490.1	*-*-		1.15836	1.02684	1.70513	0.108843	1.32258	0.433237	0.946785	0.174898	1.16587	0.395901	1.12699	0.194946	0.462741	0.0336518	1.13632	0.033838	2.08955	0.0654752	1.7114	0.182574	2.08357	0.288554	1.7469	0.229046	1.34077	0.106908	1.88734	0.0753782	1.53955	0.535547	2.26741	0.420433	3.08532	0.278647	2.50271	0.173848	1.71146	0.127056	2.53534	0.202163	2.59263	0.323768	2.05333	0.09891
Aco000816	Chaperone protein htpG family protein	AT5G56030.2	AT4G24190.1	***-		11.4378	0.283285	11.0244	0.0403248	10.9593	0.0132166	11.2411	0.0823283	11.4684	0.0410177	11.2919	0.087491	11.2895	0.0398357	11.2995	0.0414162	11.1151	0.00707796	10.8533	0.145903	10.8542	0.0330944	10.9081	0.0433791	10.6725	0.0793459	11.189	0.34659	11.0784	0.0719353	11.5395	0.0452599	11.2162	0.0223471	11.1233	0.0393726	10.902	0.0332209	11.0284	0.0113065	10.9437	0.0466996	10.5612	0.0960609
Aco000820	hypothetical protein	AT4G34380.1				-1.73289	1.36363	-3.55782	0.699645	-1.76645	1.33387	-1.04511	0.375315	-1.45091	0.352469	-1.90002	1.25994	-1.45422	0.315363	-1.4721	0.802594	-2.13479	1.5391	-2.80102	0.822428	-1.75262	0.320665	-2.15001	1.16823	-2.01491	1.20231	-1.78595	0.395759	-0.740428	0.784691	-0.765086	0.505921	-1.74468	1.33573	-1.76092	1.35267	-3.45765	0.957059	-1.49547	0.672504	-1.1259	1.66625	-1.97315	1.25109
Aco000821	Pentatricopeptide repeat-containing protein	AT2G44880.1	sp|Q1PEU4|PP201_ARATH	***-		0.184964	0.5001	0.946815	0.416643	0.610678	0.720912	1.20395	0.167993	0.68741	0.298007	0.638412	0.371142	1.05218	0.269338	0.954898	0.120238	0.502032	0.0759226	-0.388019	0.612621	-0.396215	0.181831	0.105073	0.538712	-0.152813	0.262911	0.777107	0.210139	0.876194	0.536537	1.74269	0.275905	1.06815	0.13691	1.53775	0.146488	1.13471	0.460416	1.18434	0.381443	1.05492	0.407505	0.802861	0.0399248
Aco000822	Nuclear factor related to kappa-B-binding protein	AT1G02290.1	sp|Q6P4L9|NFRKB_XENTR	*-*-		3.72841	0.154358	4.01315	0.206542	3.948	0.115373	4.06575	0.215601	3.8166	0.0565562	4.38509	0.0305762	3.92937	0.100004	4.19055	0.132002	5.0256	0.0385031	4.55613	0.238864	4.76275	0.347077	5.13161	0.121888	5.04262	0.0774703	4.00004	0.219083	3.75077	0.153415	3.86516	0.123186	4.34432	0.145888	3.92273	0.235003	4.06356	0.0277542	4.22001	0.149094	3.87807	0.154112	4.88747	0.0756088
Aco000823	Protein phosphatase 2C family protein	AT1G16220.1	AT1G16220.1	***-		5.85053	0.161864	5.5271	0.0637669	5.76372	0.096288	6.16378	0.0871808	5.91268	0.0639134	5.68641	0.0271245	5.54606	0.0685609	5.40938	0.0342656	4.8928	0.0322714	4.84172	0.0709183	5.33175	0.106054	5.1722	0.0193289	4.83954	0.0470952	5.25312	0.110767	5.84039	0.0923227	5.9291	0.044266	6.23172	0.0419778	5.73273	0.0633368	5.52548	0.0582836	5.41806	0.100317	5.16434	0.112748	5.17635	0.118078
Aco000824	Pre-mRNA-splicing factor CWC25-like protein	AT2G44200.1	sp|Q9DBF7|CWC25_MOUSE	*-*-		5.66135	0.354374	5.421	0.0137361	5.18892	0.0763213	6.35046	0.280618	5.94122	0.0552718	6.32568	0.118154	6.09396	0.0127765	6.06852	0.021817	5.96716	0.0141427	5.22948	0.0608163	5.31135	0.117308	5.54547	0.203339	5.40292	0.135904	5.98397	0.347652	6.51297	0.0898453	6.3745	0.103257	6.43056	0.108673	6.31478	0.0699384	6.2633	0.098091	6.24751	0.104357	5.14737	0.179432	5.36871	0.133259
Aco000825	Peroxisomal targeting signal 1 receptor	AT5G56290.1	sp|Q5ZMQ9|PEX5_CHICK	***-		5.91117	0.037059	6.37869	0.0324858	5.78037	0.0926146	5.80671	0.192155	6.02433	0.0670751	6.50133	0.129712	5.95792	0.0426898	5.96744	0.0102968	7.50223	0.092831	7.30259	0.141179	6.44506	0.0954697	6.92623	0.0991867	7.50726	0.0780954	5.98286	0.109845	6.08355	0.153474	5.56364	0.0453577	5.49878	0.0902422	6.0328	0.0228786	6.07373	0.0398152	6.07753	0.0281378	6.2204	0.0705481	6.92746	0.0376754
Aco000826	COP9 signalosome subunit 6A	AT5G56280.1	AT5G56280.1	***-		5.1634	0.0784814	5.5225	0.0131236	5.39274	0.0607188	5.504	0.115161	5.41542	0.00734775	5.26093	0.0328992	5.23462	0.024493	5.17879	0.0575952	5.68493	0.0561069	5.72025	0.0793513	5.23752	0.100283	5.4277	0.068312	5.63773	0.0143079	5.33861	0.14316	5.98156	0.0951702	6.08122	0.0576453	5.95535	0.0653218	6.06737	0.0615139	5.92686	0.00800598	5.91627	0.0418924	5.37595	0.0518804	5.6269	0.0428189
Aco000827	F-box/LRR-repeat protein	AT1G55590.1	sp|Q9SDA8|FBL10_ARATH	***-		4.72366	0.131593	4.93563	0.0281456	4.96591	0.0509934	4.70164	0.0784552	4.40131	0.0707652	4.63412	0.0379888	4.54384	0.0959666	4.57025	0.0778237	4.27465	0.113924	4.19403	0.0327403	4.38836	0.0599563	4.32763	0.0406895	4.14198	0.199324	4.58202	0.0594937	4.59661	0.126397	4.58471	0.0706026	4.53988	0.0354542	4.2491	0.221679	4.45674	0.114246	4.37592	0.138118	4.69329	0.082116	4.44764	0.180769
Aco000828	Disease resistance protein CC-NBS-LRR class family	AT3G14470.1	AT5G43470.1	*-*-		3.02404	0.188839	2.76994	0.119853	2.77692	0.235555	2.92138	0.0897327	2.50515	0.190022	2.31173	0.133824	2.35452	0.216852	2.24336	0.14579	2.81803	0.39204	2.02583	0.263997	2.29408	0.0384893	2.36947	0.488317	2.09177	0.63365	2.47348	0.276431	2.87998	0.11979	2.56186	0.137652	2.85318	0.0885402	2.22439	0.332921	2.23682	0.111122	1.65787	0.139469	2.74635	0.132127	2.62204	0.129196
Aco000829	pentatricopeptide repeat 336	AT1G80150.1	AT1G61870.1	***-		2.32777	0.480836	2.63953	0.0964091	1.75393	0.131603	2.67122	0.214656	2.59359	0.144252	2.55193	0.12831	2.10354	0.099676	2.34661	0.199002	2.6063	0.0476479	2.46595	0.120744	2.39251	0.181572	2.18584	0.182288	2.29746	0.288697	2.40288	0.244437	1.91728	0.141004	2.17979	0.135225	2.14575	0.351234	2.37402	0.0799012	2.35695	0.202002	1.52687	0.120041	2.55329	0.305551	2.17888	0.205495
Aco000830	hypothetical protein	AT5G63910.1				0.106956	0.207514	0.695534	0.447382	0.971878	0.214593	0.758549	0.196958	0.735615	0.087748	0.576861	0.175666	0.899857	0.102778	0.991551	0.285384	0.420901	0.192513	0.257276	0.561147	0.111749	0.54426	0.101845	0.209323	-0.112673	0.551933	0.589699	0.353944	0.495641	0.175258	0.439853	0.548136	1.13088	0.11692	1.08439	0.447622	0.640847	0.153039	0.608638	0.103624	0.573202	0.354563	0.379278	0.22295
Aco000831	WRKY DNA-binding protein 2	AT5G56270.1	AT5G56270.1	***-	WRKY	3.08836	0.0872263	3.47958	0.0777078	3.74786	0.0812904	3.32515	0.255142	4.66539	0.106262	4.14729	0.234281	4.16539	0.133965	4.06249	0.0416397	3.32728	0.154603	5.63589	0.181577	5.86414	0.207085	5.58686	0.062331	5.87238	0.122065	3.69564	0.145436	3.60882	0.0411098	3.76081	0.155858	4.93037	0.159039	4.41907	0.0992366	4.16002	0.171073	4.73843	0.0946941	4.47166	0.259043	6.60408	0.0877176
Aco000832	H[+]/Cl[-] exchange transporter ClcA	AT1G55620.2	sp|A8ALD3|CLCA_CITK8	*-*-		4.58327	0.19342	5.1003	0.144553	5.13112	0.0679812	5.20146	0.0981543	5.13958	0.0645977	5.54862	0.0610105	5.41104	0.0408033	5.51082	0.029099	5.84017	0.00942831	5.59246	0.0711266	5.25945	0.0255162	5.71673	0.108477	5.81965	0.0582612	5.26844	0.06582	4.87428	0.0798648	4.94703	0.0707403	5.05079	0.0707459	4.88003	0.117065	5.23872	0.0528302	5.14574	0.0260859	5.19668	0.040387	5.83418	0.0534307
Aco000833	Eukaryotic aspartyl protease family protein	AT5G10770.1	AT5G10770.1	***-		4.70818	0.216944	4.92068	0.0839173	5.23008	0.0941608	5.88836	0.0300716	5.94264	0.0724529	5.46605	0.0430928	5.76096	0.0219005	5.49738	0.076769	4.73267	0.10117	4.86543	0.109796	4.83016	0.3757	4.89694	0.134198	5.02835	0.121204	4.77879	0.22267	5.76413	0.15183	5.77352	0.274598	6.24808	0.0841578	5.72014	0.0925008	5.64485	0.171662	5.68802	0.123266	4.71475	0.155997	5.20075	0.0728419
Aco000834	hapless 8	AT5G56240.1	AT5G56250.2	*-*-		6.12298	0.120463	6.68677	0.0568486	5.81626	0.0261395	5.79027	0.189869	5.32354	0.0617194	5.67777	0.139446	5.48916	0.143516	5.26177	0.0861238	5.92136	0.0506656	6.14148	0.112584	5.42667	0.13094	5.79201	0.0563189	6.17268	0.109132	5.98089	0.175584	6.24971	0.156056	5.34501	0.0992106	5.4865	0.0998366	5.81867	0.0379216	5.87497	0.220243	5.6427	0.0212161	5.52678	0.111984	5.84556	0.142546
Aco000835	Tir-nbs resistance protein	AT5G56220.1	B9GHK5_POPTR	***-		3.93452	0.177905	3.89864	0.0577777	4.02151	0.0696372	4.66479	0.176317	5.86045	0.123995	4.76562	0.152043	4.59974	0.239716	4.26207	0.218822	2.27366	0.494505	4.02332	0.0866107	3.34281	0.0788764	4.25977	0.208312	3.91504	0.185165	3.73834	0.268954	4.08096	0.184785	4.62746	0.226873	7.19968	0.103087	5.62361	0.199024	4.52466	0.182027	4.92747	0.0671998	4.19308	0.263276	4.3728	0.211573
Aco000836	CRS1 / YhbY CRM domain-containing protein	AT4G13070.1	AT3G18390.1	*-*-		3.34828	0.298521	3.35045	0.130303	3.04239	0.0664112	3.44264	0.12183	3.87699	0.0942614	3.68321	0.188484	3.85109	0.0920597	3.84544	0.0351342	3.09537	0.140563	3.44916	0.0821215	3.68666	0.214873	3.73692	0.0276762	3.58577	0.0456874	3.11501	0.0792181	2.5918	0.214301	3.21345	0.262486	3.74379	0.163033	3.36775	0.00569401	3.43338	0.227004	3.09166	0.309291	3.15526	0.0451843	3.48249	0.0582639
Aco000837	uncharacterized protein	AT5G39865.1	Q7F8T2_ORYSJ	***-		-2.30005	1.0907	-1.29626	0.269134	-0.407366	0.314785	0.235499	0.326669	-0.203777	0.323821	-1.68453	1.40376	-2.19482	1.11209	-1.46851	0.452729	3.04372	0.35685	-1.10812	0.411389	-1.75262	0.320665	-1.39726	0.549258	-0.686281	0.276808	-2.5499	1.04464	-3.01756	1.39715	-0.894967	0.412394	-0.456294	0.165412	-2.29396	1.06051	-2.49643	1.00095	-4.41471	0	-1.97017	1.2285	-2.44632	1.09783
Aco000838	caffeoyl-CoA 3-O-methyltransferase	AT4G34050.1	AT1G67980.1	***-		6.63358	0.307966	5.79784	0.0754883	5.91244	0.0458332	5.83001	0.0612367	6.47162	0.102042	6.05787	0.0316285	5.8671	0.0884341	5.86294	0.0682915	4.25764	0.084539	4.64803	0.162358	5.41852	0.133406	4.95991	0.107543	4.40221	0.0118851	5.93422	0.0501637	5.94945	0.0887002	6.12588	0.13571	6.56909	0.10333	6.26522	0.0747284	5.88926	0.131433	6.04238	0.0852844	5.60934	0.136325	4.81428	0.188311
Aco000839	caffeoyl-CoA 3-O-methyltransferase	AT4G34050.1	AT1G67980.1	***-		1.89052	0.173987	-1.2001	1.46435	0.277879	0.276688	1.07513	0.686479	2.38841	0.757857	2.38083	0.786087	1.65412	0.328442	0.866653	0.592746	1.45286	0.344863	1.18538	0.388519	1.49513	0.611121	1.19422	0.702583	1.55058	0.151073	1.56238	0.387241	2.71481	0.35538	2.22053	0.926217	3.31497	0.464764	2.04027	1.24262	1.96624	0.790258	2.60533	0.632085	1.82673	0.276607	0.94008	0.143957
Aco000842	Transducin/WD40 repeat-like superfamily protein	AT3G13340.2	AT3G13340.1	***-	WD40-like	5.63573	0.166003	4.98978	0.0598765	5.26154	0.0311355	5.18285	0.0984223	4.92575	0.078352	5.05315	0.11407	4.97461	0.14605	4.89055	0.0426952	6.35557	0.094977	5.94067	0.0941509	6.34854	0.0619751	6.36936	0.155984	6.32708	0.0462529	5.44399	0.207985	4.88565	0.199587	4.9691	0.0736206	5.05655	0.057764	4.78045	0.0598666	4.79772	0.145398	4.75854	0.0102289	4.88795	0.0946356	6.35558	0.103962
Aco000843	LORELEI-LIKE-GPI-ANCHORED PROTEIN 1	AT5G56170.1	AT5G56170.1	***-		1.97488	0.385781	2.42336	0.107912	2.67237	0.181718	2.42088	0.364029	3.44251	0.057782	3.24262	0.261015	3.43933	0.155283	3.10618	0.0427365	5.91987	0.325175	6.0426	0.331651	4.15724	0.20146	5.6226	0.155979	6.60483	0.089773	2.95756	0.12723	2.60474	0.160742	2.64823	0.152773	3.17047	0.0845188	3.20687	0.153628	3.17479	0.199099	3.3046	0.172037	3.47208	0.0941211	5.7569	0.215422
Aco000844	Sec14p-like phosphatidylinositol transfer familyprotein	AT1G55690.2	AT1G55690.1	***-		4.15811	0.0445498	5.01758	0.101847	3.89205	0.208286	4.05762	0.0984985	5.48036	0.0602247	5.65535	0.131447	5.16504	0.203451	5.16102	0.130905	7.25768	0.196594	6.60884	0.132997	6.17127	0.149177	7.15506	0.157913	7.34828	0.203111	4.93248	0.130256	4.75895	0.0757302	4.44839	0.0515466	5.64205	0.0916666	5.22176	0.041227	4.87722	0.0801709	5.27366	0.197574	4.90077	0.0256577	6.85004	0.048247
Aco000845	hypothetical protein					5.18703	0.25341	5.21367	0.0771292	5.33038	0.0925358	5.27164	0.0533969	5.30174	0.0577924	5.24129	0.0717236	5.26113	0.0951265	5.35861	0.0386759	6.91149	0.0253346	6.47203	0.0710399	6.42438	0.0751934	6.98355	0.0841045	6.9403	0.0487268	5.21723	0.242872	4.98527	0.0790468	5.47624	0.0733422	5.51273	0.0700718	5.28337	0.108083	5.32104	0.112843	5.57731	0.0418978	5.74127	0.015197	6.81126	0.0961679
Aco000846	Proteasome activator complex subunit	AT3G13330.1	sp|F1MKX4|PSME4_BOVIN	*-*-		6.22106	0.457579	7.76665	0.0400644	7.30678	0.0627384	7.18845	0.174207	6.72055	0.0419927	7.18202	0.175623	7.41999	0.23378	7.37474	0.0307618	8.42764	0.0544348	8.8021	0.261393	8.14439	0.328429	8.02974	0.215582	8.25155	0.347437	7.03288	0.198494	6.88697	0.0766944	6.57825	0.234576	5.64509	0.0734999	6.34162	0.0927627	6.63107	0.19735	6.44259	0.113133	6.88198	0.134757	7.77774	0.141922
Aco000847	myb domain protein 103	AT5G56110.1	AT5G56110.1	*-*-	MYB-HB-like	-3.41696	0.997747	-1.59418	0.118818	-3.1835	1.23122	-2.07403	0.176045	-0.83489	0.653128	-0.394342	0.776535	-1.32835	1.62553	-0.369282	0.633781	-2.4357	0.0787543	-1.2826	0.373932	-2.70532	0.916903	0.578246	0.220013	0.160452	0.65068	-1.4825	0.625448	-1.44391	0.616434	-3.30639	1.10832	-3.76674	0.647969	-0.316137	0.513625	-1.37195	1.5289	-0.686597	0.487674	-1.65344	1.43682	0.148841	0.270421
Aco000848	Transmembrane proteins 14C	AT3G57280.1	AT3G57280.1	***-		4.5794	0.134181	4.57681	0.0782597	4.79218	0.0538072	4.15487	0.0320389	4.19885	0.0798163	4.17717	0.0239113	4.11985	0.0830022	4.13995	0.108217	4.57915	0.0282426	4.81216	0.0917996	4.9923	0.156097	4.64469	0.0989765	4.74055	0.0794311	4.35982	0.220038	3.97275	0.186045	4.12283	0.0700863	3.97065	0.0921363	4.10319	0.141631	4.01811	0.0729358	4.30553	0.0651041	4.86039	0.145633	4.5611	0.132282
Aco000849	hypothetical protein	AT5G56120.1	AT5G56120.1	***-		1.91802	0.458294	1.58799	0.0869895	1.73695	0.206843	1.71493	0.25048	2.49884	0.14792	1.05979	0.427265	1.60037	0.166724	1.83963	0.24909	-3.72912	0.839677	-0.303171	0.671215	0.559959	0.26903	1.079	0.165968	-0.0892544	0.72231	1.7981	0.391116	1.65101	0.197242	2.33219	0.0337571	2.4772	0.210286	3.12768	0.18096	2.26007	0.11826	2.88699	0.381275	2.12482	0.104166	0.479292	0.345756
Aco000850	E3 ubiquitin-protein ligase synoviolin	AT3G16090.1	sp|Q803I8|SYVN1_DANRE	*-*-	C2H2	5.43839	0.0364626	5.40969	0.0505331	5.44709	0.046908	5.16629	0.0977722	4.85398	0.0991848	5.36456	0.0482586	5.2196	0.0615457	5.39538	0.0343198	6.52856	0.107409	5.70872	0.070473	5.93668	0.153842	6.02798	0.0708855	5.97089	0.0465051	5.43896	0.125174	5.21459	0.109515	5.04682	0.127905	4.67674	0.146314	4.81214	0.0208281	5.0044	0.0720408	5.06319	0.0822256	5.45063	0.210281	5.78847	0.128006
Aco000851	RNA-binding KH domain-containing protein	AT5G56140.1	AT5G56140.1	***-		5.47279	0.12531	5.48185	0.0241034	5.10603	0.0311193	4.75245	0.0960522	4.55065	0.120026	5.22381	0.194226	5.16981	0.228779	5.54025	0.0851753	6.41116	0.0365753	5.60383	0.128972	5.78631	0.0116839	5.83828	0.157495	5.70121	0.18475	5.29783	0.165975	5.42101	0.104525	5.20816	0.0504581	4.85872	0.00406011	4.88264	0.0919343	5.18596	0.144641	5.1826	0.0829044	5.30613	0.101158	5.74619	0.0898431
Aco000852	nuclear factor Y, subunit C3	AT1G54830.3	AT1G54830.2	*-*-	Hap3/NF-YB	-1.6914	1.39091	-1.59418	0.118818	-2.24651	1.11497	-0.253392	0.309452	-0.248003	0.129385	-0.902451	0.296647	-1.05961	0.397764	-0.796777	0.254291	-3.45736	1.17252	-2.3513	1.05706	-1.35028	0.600465	-0.924192	0.253216	-2.13658	0.0778859	-0.548419	0.630824	-1.10136	1.65774	-0.583884	0.520455	-0.614829	0.671018	-0.241944	0.325522	-0.875192	0.383824	0.53746	0.19556	-2.95292	1.46179	-0.579895	0.286962
Aco000853	hypothetical protein	AT2G27810.2				-4.41471	0	-4.41471	0	-4.41471	0	-3.68545	0.729263	-4.41471	0	-4.41471	0	-4.41471	0	-4.41471	0	2.3624	0.267739	-3.51587	0.898842	-4.41471	0	-4.41471	0	-4.41471	0	-4.41471	0	-4.41471	0	-4.41471	0	-4.41471	0	-4.41471	0	-4.41471	0	-4.41471	0	-4.41471	0	-4.41471	0
Aco000854	galacturonosyltransferase 4	AT5G47780.1	AT5G47780.1	***-		4.54728	0.339731	5.83398	0.0811504	5.13878	0.103383	5.26353	0.0552996	5.11827	0.110373	5.13509	0.0826898	5.36806	0.0271573	5.38001	0.0610036	5.73758	0.0898607	6.49251	0.198683	4.27386	0.159893	5.47086	0.184042	6.69702	0.00949356	5.34248	0.157962	5.33612	0.0315589	4.38573	0.0570539	4.39503	0.0769004	4.43805	0.165544	4.99046	0.0286973	4.69906	0.0759769	4.81271	0.208958	5.54281	0.130616
Aco000855	Small nuclear ribonucleoprotein family protein	AT4G02840.1	AT4G02840.2	*-*-		6.19498	0.320821	5.61409	0.0277725	6.07217	0.0805268	5.5851	0.0749548	5.42654	0.0267192	5.61522	0.107202	5.3849	0.156554	5.48005	0.0645135	4.90732	0.106357	5.12108	0.0990785	5.93287	0.400561	5.48333	0.2176	5.03226	0.0771318	5.9291	0.393943	5.67104	0.117237	5.25305	0.0634166	5.44904	0.117051	5.22137	0.115622	5.30366	0.2751	5.4342	0.171259	6.16336	0.168028	5.53082	0.255131
Aco000857	Alkaline alpha-galactosidase alkaline alpha-galactosidase seed imbibition protein	AT1G55740.1	Q8W2G5_ORYSJ	***-		5.17455	0.109587	4.32443	0.12289	4.82428	0.0997911	4.80369	0.181604	5.57529	0.157581	4.3999	0.158991	4.56634	0.210601	4.43787	0.172492	5.9965	0.125266	5.81434	0.150969	6.4711	0.169736	6.1756	0.157274	5.28712	0.112853	4.54999	0.278932	4.78704	0.25389	6.14131	0.155143	7.24061	0.0879055	6.26999	0.0855894	5.34581	0.0202992	5.83048	0.0572569	6.12222	0.178009	5.79688	0.0886995
Aco000858	Enhancer of mRNA-decapping protein	AT3G13300.2	sp|Q9LTT8|VCS_ARATH	***-	WD40-like	7.77388	0.0624885	7.82184	0.0445777	7.83226	0.0174685	7.99988	0.0808694	8.14601	0.0195509	7.60363	0.0472216	7.80687	0.0387015	7.52143	0.0887684	6.82749	0.0241445	7.31162	0.0825704	7.18023	0.196006	7.30368	0.06915	7.28706	0.0442748	7.44138	0.291923	7.90183	0.0733267	8.23597	0.0442273	8.18525	0.0722226	8.06622	0.0103008	7.68544	0.120331	7.81551	0.0700001	7.34912	0.189583	7.30745	0.173302
Aco000859	hypothetical protein	AT3G62200.1				-1.80304	1.41066	-0.208002	0.0941426	1.03111	0.707453	1.29968	0.222568	0.524613	0.475943	0.628301	0.280975	0.770368	0.403755	1.44937	0.133078	2.56385	0.131976	2.3076	0.462751	2.77811	0.220304	2.80929	0.2738	2.5025	0.187904	0.739092	0.669669	0.553358	0.804054	1.36705	0.684368	1.99628	0.385546	1.45803	0.234463	1.09496	0.287084	2.15672	0.108007	0.261129	0.620905	2.80968	0.115852
Aco000860	Cytochrome P450 superfamily protein	AT3G50660.1	AT3G50660.1	***-		0.899714	0.329443	1.23746	0.0665052	2.66519	0.128834	2.74164	0.181193	3.98759	0.0310015	3.13773	0.166025	3.32189	0.115108	3.10316	0.0108752	-2.0842	0.839677	1.18337	0.101004	0.928576	0.730916	1.03897	0.0366745	0.651572	0.332636	1.68639	0.347194	1.26602	0.107458	3.00668	0.0849963	4.7208	0.10262	3.88114	0.123453	3.65594	0.272944	4.29021	0.23821	4.44617	0.295411	1.24055	0.28699
Aco000861	subtilisin-like serine protease 2	AT2G04160.1	AT4G34980.1	***-		2.94289	0.336246	3.19639	0.114889	3.64989	0.205918	4.40701	0.196017	4.44522	0.0519806	3.86056	0.17689	4.0553	0.168038	3.85823	0.0392412	-2.70746	0.411594	1.35838	0.417613	1.33509	0.159352	1.26506	0.162296	1.68937	0.312751	2.9001	0.217428	2.52011	0.195075	3.43729	0.333351	3.85942	0.0948112	4.33343	0.203856	4.22015	0.0303447	4.44661	0.146018	4.37656	0.208608	2.03696	0.221516
Aco000863	BTB/POZ domain-containing protein	AT1G55760.1	AT1G55760.1	***-	BTB-POZ	3.64225	0.0544893	3.371	0.100771	4.10863	0.0716876	3.65182	0.119217	3.99826	0.101605	4.07757	0.0585683	4.21702	0.0586213	3.99931	0.0487879	3.21076	0.121678	3.76021	0.0924188	4.03627	0.10232	3.51232	0.0196299	3.63661	0.146761	3.49337	0.123302	3.65109	0.223933	3.97764	0.123342	4.0262	0.0264991	3.643	0.225088	4.0472	0.0943703	4.09041	0.0933395	3.33586	0.139674	3.90297	0.170645
Aco000864	hypothetical protein	AT5G14420.4				0.426646	0.175802	1.49582	0.277015	1.28669	0.322222	0.586396	0.106775	1.19036	0.322664	1.11914	0.43229	1.30299	0.260487	1.06958	0.189041	0.35744	0.311418	0.484329	0.173004	0.613568	0.285073	1.20894	0.449609	1.57848	0.328732	1.50361	0.305944	0.44289	0.57503	-0.65882	0.627671	-0.323814	0.297772	0.565797	0.149271	0.303907	0.286366	0.912422	0.291552	1.44315	0.30921	1.09829	0.182477
Aco000866	Domain of unknown function DUF2431	AT1G55790.1	AT1G55790.1	*-*-		2.70721	0.231615	3.34579	0.0341765	3.68885	0.131044	4.46623	0.123025	4.84315	0.0598776	4.60905	0.135134	4.51555	0.0701672	4.28431	0.141103	0.798131	0.344863	1.92519	0.190773	2.52586	0.0990863	2.66777	0.19954	2.19442	0.230641	3.22926	0.231757	3.12627	0.319191	4.07526	0.0460754	4.81704	0.0722362	4.36963	0.157067	3.8878	0.0926525	3.91243	0.142602	4.24353	0.144801	2.21874	0.202809
Aco000867	hypothetical protein	AT4G26490.1	AT5G56050.1	***-		-0.209991	0.198212	0.166674	0.291709	0.616696	0.0791953	1.30505	0.28301	2.05517	0.282314	1.94215	0.146084	2.05022	0.284632	1.7385	0.15852	-0.809323	0.28783	-1.61621	1.4115	-0.101145	0.516189	0.428681	0.160679	-0.0892766	0.393525	0.481926	0.309203	1.48736	0.712572	2.49323	0.290197	3.2599	0.0695697	2.15438	0.320798	2.49374	0.13346	2.45562	0.173693	1.36368	0.403927	0.367839	0.389846
Aco000868	F-box family protein	AT3G07870.1	AT5G49610.1	***-		2.56902	0.398367	3.13572	0.154947	2.66932	0.0978389	3.15767	0.1542	3.56955	0.100553	3.48539	0.124519	3.50979	0.132982	3.39846	0.14449	1.39961	0.117707	1.76938	0.0566782	2.01277	0.262039	2.3111	0.0180245	2.43158	0.0662461	2.92147	0.0793001	3.38385	0.218995	3.41469	0.119887	3.96253	0.116967	3.10104	0.182099	3.22677	0.1906	3.57043	0.192005	2.73023	0.397328	2.28111	0.127588
Aco000869	Elongator complex protein	AT1G49540.1	sp|F4I1S7|ELP2_ARATH	***-	WD40-like	4.21359	0.433973	4.61013	0.030017	4.52818	0.0171844	4.75061	0.0196046	4.72647	0.103654	4.53513	0.0672224	4.52704	0.0392523	4.44584	0.0729664	3.77054	0.115318	4.5661	0.11357	4.78238	0.251385	4.78404	0.00924563	4.71208	0.125136	4.38907	0.196866	3.65776	0.0965621	4.32037	0.0193917	4.9147	0.0637894	4.35715	0.0756754	4.27768	0.207627	4.38895	0.0906547	4.74349	0.0265134	4.85172	0.0216447
Aco000870	hypothetical protein	AT4G12680.1	AT4G37030.1	***-		0.131935	0.464764	1.23845	0.231146	0.648402	0.290461	-0.658601	1.87852	0.721332	0.240005	0.713114	0.35528	1.09254	0.399947	0.237515	0.433288	-0.936161	0.239354	0.094867	0.31689	-0.00345634	0.636263	-0.208941	0.566143	0.0630677	0.320959	0.29859	0.258351	-1.17239	0.366628	0.0700119	0.191937	0.0428058	0.165107	0.288831	0.579056	0.563774	0.390665	-0.270257	0.316116	0.656163	0.184869	0.335524	0.378592
Aco000871	kinesin-like protein 1	AT3G44730.1	AT3G44730.1	***-		5.55009	0.0508642	5.67249	0.0414348	5.5529	0.00872147	5.56338	0.059966	5.80686	0.0297065	5.48738	0.115965	5.56173	0.0213648	5.63837	0.0366051	5.0914	0.0725028	5.60358	0.0295527	5.45308	0.361657	5.88061	0.0440626	5.60439	0.0741253	5.65217	0.126071	5.09108	0.0602838	5.21873	0.0354243	6.14641	0.0357211	5.82801	0.0214513	5.56065	0.0906075	5.71649	0.0792955	5.91232	0.189613	5.73105	0.0414378
Aco000873	Leucine-rich receptor-like protein kinase familyprotein	AT4G26540.1	AT5G56040.2	***-		-1.73289	1.36363	1.20515	0.114929	0.277867	0.274818	0.448	0.688136	0.76243	0.455966	1.81178	0.371642	1.49447	0.257344	1.19196	0.118918	3.59412	0.0487142	2.41939	0.290625	1.45607	0.303568	2.52334	0.326261	2.93041	0.250263	1.57983	0.200259	1.61434	0.296383	-0.279181	0.495049	0.521583	0.535599	0.525546	0.286608	1.84406	0.182134	1.92114	0.408573	1.03992	0.566554	2.31771	0.286925
Aco000874	Protein transport protein SFT2	AT4G26550.1	sp|P38166|SFT2_YEAST	*-*-		4.30878	0.0448483	4.49894	0.060511	4.53658	0.077562	4.40917	0.0338332	4.05944	0.0481527	4.34397	0.146185	4.52623	0.027622	4.76473	0.0499091	4.85798	0.0158419	4.53271	0.0774694	4.54258	0.0803235	4.54703	0.0823165	4.42276	0.0612179	4.53826	0.139641	4.35445	0.110901	4.1887	0.156779	3.5242	0.1685	4.13752	0.123715	4.30269	0.172056	4.19186	0.104775	4.47781	0.0148622	4.6876	0.0496799
Aco000875	calcineurin B-like 3	AT4G26570.1	AT4G26570.1	***-		6.11573	0.0430664	5.8192	0.0789001	5.90559	0.0768842	5.49391	0.139226	5.20857	0.0634552	5.77035	0.0509098	5.40491	0.0723199	5.56208	0.0341095	7.4133	0.0492707	6.4605	0.189877	6.73192	0.122122	6.39595	0.141475	6.20206	0.0231421	6.13972	0.283634	5.5303	0.0232097	5.08842	0.0439174	5.26009	0.00550322	5.37546	0.074095	5.4182	0.0473792	5.36939	0.0829448	6.02916	0.0931707	6.29335	0.184594
Aco000876	Farnesyl pyrophosphate synthase 2.5.1.10	AT5G47770.1	Q94G65_HUMLU	***-		3.30148	0.0958821	3.33793	0.0679321	3.95623	0.0275236	3.66864	0.0976254	3.77078	0.144816	3.7709	0.0469752	3.43103	0.0959058	3.78427	0.154825	4.37919	0.268351	3.6128	0.192009	3.68173	0.221629	3.87017	0.172494	3.51894	0.18513	3.58423	0.263425	3.32108	0.114899	3.43275	0.0903441	4.41353	0.127463	3.90055	0.0715748	3.52811	0.20205	3.42197	0.13182	4.04676	0.0954034	3.44399	0.196936
Aco000877	hypothetical protein	AT5G05800.2	AT5G05800.1	***-		4.22683	0.125079	3.70895	0.146469	3.58006	0.0695243	3.6696	0.0183793	3.25467	0.128225	3.52731	0.0356437	3.37751	0.0716092	3.34682	0.112407	5.03545	0.180837	4.50537	0.0750189	4.58804	0.0680218	4.66212	0.0756343	4.52612	0.0191969	3.79804	0.271973	3.59089	0.148813	3.74209	0.130502	3.39232	0.0699004	3.41634	0.128531	3.60251	0.0858084	3.40047	0.176363	3.91117	0.18582	4.5296	0.0466014
Aco000878	RNA-binding protein 1	AT3G13224.2	AT1G58470.1	*-*-		7.49179	0.184889	7.82122	0.0467839	7.74133	0.0357867	7.88533	0.0538509	7.75096	0.0854606	7.82908	0.0129803	7.68189	0.127953	7.5792	0.00614708	6.71326	0.0839567	7.18114	0.0305359	7.31828	0.0591371	6.97923	0.028083	7.02912	0.0510743	7.57515	0.12592	8.0817	0.10472	7.74088	0.121216	7.558	0.0603127	7.79134	0.0516443	7.85078	0.114296	7.6105	0.0266117	7.42972	0.0792415	6.84858	0.075365
Aco000879	oligopeptide transporter 1	AT5G55930.1	AT5G55930.1	*-*-		-3.03539	1.37933	-0.767004	1.48926	-0.704479	0.536176	0.214956	0.426397	1.16328	0.0184211	0.576861	0.175666	1.26761	0.144121	0.936181	0.222866	-3.39305	1.25127	-1.92901	1.24578	-4.41471	0	-1.89932	0.395732	-2.9242	0.748116	0.00261373	0.0991127	0.938221	0.736412	-0.286115	0.235882	-0.434636	0.628919	1.35064	0.259775	1.02372	0.445981	0.765315	0.462626	-1.47206	1.50318	-1.573	0.230838
Aco000880	oligopeptide transporter 5	AT4G26590.1	AT4G26590.1	***-		-2.30005	1.0907	-2.03011	0.975529	0.0894235	0.131755	-0.816015	0.45905	0.116642	0.470325	-1.93886	0.258594	-1.41967	1.51208	-0.486334	0.335258	-4.41471	0	-3.69986	0.714847	-2.02121	0.37324	-4.41471	0	-2.9242	0.748116	-1.18536	0.660327	-0.919742	0.777557	0.451631	0.189805	0.558701	0.100204	0.367041	0.479828	0.0484673	0.337461	0.388446	0.643247	-1.65931	1.38538	-2.28007	0.149104
Aco000881	D6 protein kinase like 2	AT5G47750.1	AT5G47750.1	***-		6.15614	0.143721	5.69726	0.122229	6.14791	0.0775883	5.85911	0.0296403	6.24866	0.0749949	5.52462	0.24262	5.68686	0.149166	5.40014	0.0736894	2.71192	0.111988	3.18574	0.215944	4.36977	0.0555219	3.62958	0.170759	2.46149	0.326013	5.81291	0.158569	5.94459	0.0432945	6.36095	0.0211387	6.79097	0.0194359	5.80498	0.103646	5.42135	0.128813	5.73578	0.0116147	5.38578	0.080159	4.52996	0.0505896
Aco000882	U-box domain-containing protein kinase family protein	AT5G47740.1	AT2G45910.1	*-*-		-3.41696	0.997747	-4.41471	0	-4.41471	0	-4.41471	0	-2.61436	0.930185	-3.69422	0.720493	-2.87225	0.806103	-3.11955	0.650448	2.09749	0.176374	-3.51587	0.898842	-1.25918	0.770373	-4.41471	0	-3.34806	1.06665	-2.59215	1.0228	-4.41471	0	-4.41471	0	-4.41471	0	-4.41471	0	-4.41471	0	-3.64645	0.768258	-4.41471	0	-4.41471	0
Aco000883	hypothetical protein	AT2G04340.1	AT2G04340.1	***-		3.95389	0.170298	3.70384	0.200586	3.87428	0.0593105	3.78517	0.126872	3.46789	0.252698	3.6647	0.101583	3.35036	0.0966176	3.34979	0.0645442	3.52209	0.0743046	3.58429	0.106367	3.63341	0.127344	3.2953	0.127422	3.07309	0.114983	3.6681	0.110469	3.30196	0.203047	3.51884	0.216459	3.16292	0.0896662	3.4659	0.0899191	3.49811	0.22826	3.31956	0.0594367	3.97735	0.0998557	3.46649	0.21845
Aco000884	cellulose synthase like E1	AT1G55850.1	AT1G55850.1	***-		4.28056	0.070352	4.91037	0.078088	4.02097	0.132864	4.18796	0.159731	4.64565	0.0461233	4.41608	0.0541209	4.20522	0.152037	4.08523	0.0498869	2.46052	0.0965055	4.14783	0.16636	4.17424	0.0470051	3.86049	0.127064	3.76517	0.165123	4.31292	0.0933638	3.95376	0.333965	4.31886	0.270368	4.22738	0.124989	4.24416	0.194126	4.16711	0.0445047	4.22066	0.0618227	4.4637	0.132378	3.73761	0.132942
Aco000885	RPM1-interacting protein 4 RIN4 family protein	AT5G55850.1	AT5G55850.1	*-*-		4.2559	0.283718	4.49278	0.0336693	4.8849	0.15951	3.8295	0.244071	3.98863	0.126836	4.23977	0.133898	3.98191	0.109405	4.41569	0.223896	6.16209	0.0967051	5.43744	0.125893	5.86624	0.2889	5.75912	0.0515255	5.73186	0.0928028	4.70375	0.28634	3.74145	0.170606	3.52092	0.170468	3.30962	0.21591	3.5497	0.061143	3.81639	0.167995	3.95628	0.052283	4.84584	0.128272	5.70771	0.23683
Aco000887	Ribosomal RNA small subunit methyltransferase B	AT3G13180.1	sp|P94464|RSMB_BACSU	***-		3.58273	0.0777672	3.76851	0.112281	4.02785	0.0750637	3.98198	0.123108	4.37582	0.0957004	4.15898	0.290009	4.36259	0.097939	4.20126	0.169355	4.88068	0.138003	4.72991	0.117333	4.38396	0.229139	5.35097	0.0993492	5.08337	0.212416	3.83711	0.303112	3.44362	0.232555	3.39585	0.351233	4.02747	0.0884928	3.88476	0.129914	3.81882	0.167607	3.52957	0.146693	4.06871	0.225737	5.07509	0.115704
Aco000888	tRNA guanine9-N1-methyltransferase	AT5G47680.1	sp|O14214|TRM10_SCHPO	*-*-		6.10997	0.299604	5.53637	0.0441893	5.63331	0.0221971	6.02664	0.171365	5.86465	0.0775796	5.95548	0.10674	5.75749	0.00596443	5.86776	0.0790398	5.32576	0.0151829	5.3219	0.0670635	5.39243	0.120491	5.39528	0.0180221	5.10081	0.0205702	5.88398	0.120793	6.17968	0.0373704	6.31948	0.0359481	6.33863	0.0803855	6.2386	0.157116	6.06284	0.0237705	6.13468	0.0673097	5.40942	0.171174	5.38475	0.0653689
Aco000889	uncharacterized protein	AT5G55820.1	M0SMI8_MUSAM	*-*-		5.43781	0.0288667	5.52077	0.0650242	5.54067	0.0338068	5.51169	0.0773863	5.59704	0.111162	5.39166	0.0271642	5.35407	0.11698	5.28929	0.0636525	3.77344	0.0577179	4.44112	0.286174	4.37167	0.264754	4.61748	0.0624412	4.28816	0.13851	5.48532	0.135586	4.66981	0.123753	4.86601	0.0829992	5.25749	0.180197	5.47326	0.094463	4.97899	0.157342	5.25114	0.0386308	5.39263	0.213873	4.40713	0.0973494
Aco000891	Fatty acyl-CoA reductase	AT3G44540.1	sp|Q39152|FACR1_ARATH	*-*-		1.78774	0.56407	2.46529	0.128583	2.46916	0.0629296	1.63799	0.974966	1.9629	0.164694	1.02363	0.152683	1.44437	0.170542	1.62132	0.210778	4.13029	0.0196925	3.14224	0.277982	1.06535	0.814578	1.02039	0.287219	1.25162	1.24156	1.51513	0.247741	1.22356	0.521711	1.26317	0.103812	0.822788	0.477311	1.02634	0.220169	0.737697	0.270128	0.241196	0.407559	1.37945	0.204478	1.07876	0.390115
Aco000892	Fatty acyl-CoA reductase	AT3G44540.2	sp|Q93ZB9|FACR3_ARATH	***-		2.87662	0.598029	4.55852	0.105762	4.00048	0.206933	4.01823	0.0433265	3.44221	0.154751	3.61795	0.0753715	4.12647	0.337035	4.22718	0.0883029	3.26508	0.0630391	2.79854	0.0788671	2.81129	0.472591	3.63727	0.235068	3.27106	0.325825	3.24232	0.336251	2.93378	0.137867	2.78979	0.13999	2.45994	0.239713	3.24108	0.112237	3.75002	0.293619	3.39695	0.135391	3.88619	0.197365	3.22063	0.118975
Aco000893	hypothetical protein	AT3G46650.1				-3.11482	1.29989	-2.13858	1.01073	-0.837186	0.413561	-1.20229	0.519501	-1.49842	1.45844	-3.69422	0.720493	-1.23073	0.631371	-1.24974	0.285222	-2.26153	1.38388	-2.09859	1.21748	-2.39664	1.17359	-1.61996	0.413	-2.64489	0.900811	-2.01431	1.302	-3.67784	0.736869	-3.51609	0.898618	-4.41471	0	-3.36417	1.05054	-1.08442	0.238145	-0.84105	0.334578	-1.62729	1.44333	-1.81648	0.60179
Aco000894	nudix hydrolase homolog 2	AT5G47650.1	AT5G47650.1	***-		5.74982	0.162227	6.6669	0.0656702	6.61618	0.0753704	6.55597	0.0866687	5.91757	0.0918109	6.5243	0.0236224	6.71053	0.157489	6.75561	0.00518922	6.12557	0.0937699	5.9844	0.0801754	5.51352	0.139494	6.14242	0.115117	5.79775	0.14041	6.24482	0.233855	6.17482	0.0795939	6.12601	0.146967	5.568	0.0492724	6.49607	0.0778256	6.74027	0.126943	6.45472	0.0459401	6.73254	0.108506	5.93098	0.0567313
Aco000895	protein phosphatase 2A subunit A2	AT3G25800.1	AT3G25800.1	***-		7.00916	0.0605741	7.31738	0.0413379	7.4143	0.0153253	6.80407	0.0836754	6.86701	0.0775997	6.92322	0.00872089	6.95281	0.0533872	7.02325	0.0503515	7.70008	0.0199329	7.67198	0.0575232	7.6712	0.0294408	7.83788	0.0280588	7.77428	0.00972856	7.28705	0.188945	6.71803	0.10153	6.62104	0.0800364	6.57251	0.0627396	6.70599	0.016947	6.78061	0.0765083	6.66972	0.0273657	7.53765	0.0764691	7.77859	0.0302791
Aco000896	RNA-binding protein	AT5G55670.2	B9S9T2_RICCO	*-*-		5.0905	0.238739	4.71639	0.0158069	4.6506	0.0357551	4.92535	0.155129	5.00189	0.0623197	4.77258	0.109197	4.68017	0.135151	4.60103	0.06001	4.58639	0.0429022	4.42455	0.0888236	4.95512	0.137963	4.64031	0.0363719	4.31601	0.0339547	4.84063	0.395971	5.0652	0.110562	5.39575	0.011329	5.08095	0.0448234	4.8052	0.095894	4.49842	0.155973	4.59661	0.216576	4.30757	0.096113	4.47727	0.0433989
Aco000898	hypothetical protein	AT3G47420.1				-4.41471	0	-4.41471	0	-3.48473	0.929985	-3.23321	1.1815	-2.89486	0.759972	-2.93993	0.737972	-2.64946	0.883606	-3.30244	0.583802	-4.41471	0	-4.41471	0	-2.9768	1.43791	-2.33904	0.0501125	-1.79235	1.31635	-2.92312	1.49159	-2.04906	1.32602	-0.229891	0.3554	1.11419	0.197156	-0.466638	0.452254	-0.162816	0.0472793	-1.45152	1.49754	-4.41471	0	-2.64857	0.936314
Aco000900	18S pre-ribosomal assembly protein gar2-related	AT2G03810.4	AT2G03810.1	*-*-		4.08716	0.0460045	3.92585	0.0629754	4.20064	0.0544594	3.92725	0.146029	4.04217	0.100757	4.01452	0.112074	3.87355	0.0705977	3.7774	0.0709045	5.03794	0.0389991	5.13427	0.0790091	4.93458	0.22668	5.23803	0.0486414	5.22304	0.157686	3.83861	0.273063	3.33348	0.219086	3.61151	0.0849265	4.57929	0.0776175	3.92368	0.178252	3.79643	0.0404712	3.58867	0.303082	3.98503	0.117325	5.07538	0.137349
Aco000901	hypothetical protein	AT3G19990.1				1.17898	0.117259	-0.105347	0.165744	0.931379	0.0722104	0.411406	0.252584	-1.16927	0.12282	0.453047	0.359607	0.232506	0.21253	1.1263	0.17935	4.53966	0.389108	3.35057	0.32227	3.51879	0.299149	2.53028	0.130027	3.42676	0.360233	1.5387	0.813544	2.01808	0.490588	1.86701	0.354176	0.308142	0.201934	0.410379	0.242108	1.01622	0.506741	-0.0966492	0.392967	1.18994	0.105689	3.01429	0.302444
Aco000902	Prolyl endopeptidase-like protein	AT1G69020.1	sp|Q32N48|PPCEL_XENLA	***-		5.81434	0.204415	6.22165	0.0531756	6.31063	0.0257797	6.374	0.0537611	6.24728	0.0180918	5.97297	0.0364081	6.05154	0.11583	6.01985	0.0800859	5.59333	0.0434184	5.50521	0.0475143	5.53756	0.104701	5.61906	0.115554	5.46384	0.064845	5.88397	0.108589	6.21052	0.053647	6.53152	0.156027	6.53565	0.0443505	6.33867	0.0274583	6.21575	0.0243485	6.33305	0.034951	6.45159	0.136089	5.45624	0.160499
Aco000903	O-fucosyltransferase family protein	AT5G15740.1	AT5G15740.1	***-		6.34334	0.0663128	6.8658	0.0681906	6.5968	0.0248374	6.46336	0.0935127	6.4601	0.0329525	6.58955	0.0135669	6.5386	0.0094751	6.61152	0.0229358	8.13902	0.172588	8.74317	0.152328	7.19625	0.105555	8.08202	0.0889517	9.03907	0.0400544	6.84174	0.133896	6.70406	0.0708184	6.38091	0.0572568	6.45728	0.0712251	6.50678	0.0443358	6.80984	0.027335	6.69587	0.0401426	6.72606	0.124837	8.43391	0.079076
Aco000904	basic helix-loop-helix bHLH DNA-binding superfamily protein	AT1G69010.1	AT5G08130.5	*-*-	bHLH	4.20892	0.109236	4.17065	0.106608	4.48325	0.158591	3.37555	0.35954	3.34941	0.164105	3.03224	0.177308	3.04662	0.342862	3.79664	0.132348	4.84449	0.103982	5.0846	0.103092	5.0001	0.160869	4.36258	0.1608	4.89625	0.194734	4.26797	0.186462	4.72305	0.221368	4.26042	0.199905	3.91277	0.0751671	2.63271	0.0658702	3.06305	0.108694	2.64189	0.243068	2.97803	0.157298	4.86756	0.0497988
Aco000905	Phosphatidylinositol 4-kinase gamma	AT2G03890.1	sp|Q9SI52|P4KG7_ARATH	***-		7.71886	0.269566	7.13154	0.071566	7.29285	0.0656628	7.48175	0.077939	7.47711	0.0352847	7.57351	0.0676906	7.3885	0.0441633	7.59657	0.0427055	6.74116	0.0454512	7.63998	0.20296	7.76522	0.107843	8.1132	0.183687	8.18373	0.0739307	7.1478	0.127664	7.59002	0.0479694	7.38182	0.101879	7.12593	0.0657321	6.79939	0.0974339	6.96172	0.127625	6.84017	0.0224559	6.45468	0.185596	7.71606	0.0800107
Aco000906	DNA glycosylase superfamily protein	AT1G13635.2	AT1G13635.1	***-		-4.41471	0	-4.41471	0	-3.47796	0.936751	-4.41471	0	-4.41471	0	-4.41471	0	-3.13762	0.638562	-3.7319	0.682814	2.26427	0.088449	1.66623	0.468798	-3.00334	1.41137	-2.7249	0.884596	-1.16922	0.622104	-4.41471	0	-4.41471	0	-3.7472	0.667508	-4.41471	0	-4.41471	0	-4.41471	0	-4.41471	0	-3.26378	1.15093	-0.733079	0.403741
Aco000907	UDP-Glycosyltransferase superfamily protein	AT1G73880.1	AT1G51210.1	***-		2.94431	0.138404	2.94393	0.122098	2.81343	0.0620859	3.94402	0.323602	4.22545	0.120265	3.67489	0.105716	3.60106	0.188581	3.01585	0.13751	-0.447625	0.239354	0.806985	0.0466148	0.560242	0.37187	0.890584	0.633006	1.77348	0.230957	2.83547	0.114882	4.68383	0.270742	5.23868	0.174777	4.95992	0.255558	4.49621	0.149951	4.26387	0.0831171	4.06108	0.0406932	3.03589	0.432692	1.97709	0.206325
Aco000908	GDSL esterase/lipase	AT5G15720.1	sp|Q8LFJ9|GLIP7_ARATH	***-		2.68816	0.35699	2.8207	0.19429	2.8379	0.315371	2.59373	0.230973	2.77775	0.226972	2.77691	0.0923406	2.6939	0.309139	2.87528	0.166335	-0.370964	0.000468029	2.05113	0.135112	2.38065	0.329006	1.96123	0.18716	0.71427	0.378142	2.88589	0.0883682	2.29905	0.256757	2.66879	0.192862	3.48063	0.302771	3.09225	0.171926	2.57985	0.118746	2.77455	0.10453	3.24724	0.220036	1.91469	0.405271
Aco000909	Alpha/beta hydrolase domain-containing protein	AT3G30380.2	sp|Q5ZJL8|ABHDD_CHICK	***-		3.71634	0.179192	3.95764	0.175494	3.43738	0.249153	3.38052	0.0467548	3.41831	0.0540713	4.71162	0.0216619	4.0507	0.272354	4.62137	0.170153	3.96772	0.0718378	4.49292	0.110125	3.93793	0.144783	4.20915	0.227903	4.55699	0.0817672	4.53515	0.123817	3.90361	0.0408705	3.36574	0.212948	3.0587	0.230664	4.19774	0.188932	5.10782	0.115775	5.17097	0.0992522	4.3364	0.25693	4.24592	0.183841
Aco000910	Chaperone protein htpG family protein	AT2G04030.1	AT2G04030.1	***-		8.09858	0.0695276	7.77017	0.0195936	7.65278	0.0146051	7.90013	0.0809499	7.73745	0.0542219	7.76095	0.0634122	7.82645	0.0463885	7.60244	0.0594374	6.95123	0.0870444	7.29802	0.0663418	7.51365	0.15171	7.439	0.0242895	6.97217	0.0594309	7.64278	0.216206	7.51628	0.152525	8.09538	0.0839134	8.03138	0.0832938	7.96885	0.0565779	7.7608	0.109948	7.78348	0.02787	7.52287	0.17016	7.10043	0.0655122
Aco000911	Transmembrane amino acid transporter family protein	AT3G30390.2	AT3G30390.1	***-		3.35157	0.16813	3.36109	0.0714236	3.06854	0.104395	3.01297	0.158131	3.06052	0.146898	3.12303	0.124404	3.10412	0.110133	3.44562	0.137118	3.79414	0.270081	3.36613	0.0861098	3.67667	0.152813	3.79314	0.0862174	3.41048	0.0736704	3.40071	0.337164	2.81356	0.18295	3.16257	0.19641	3.22883	0.116952	3.04846	0.0575216	2.83699	0.0855479	2.55545	0.252326	2.70295	0.288866	3.14389	0.143447
Aco000912	Prostamide/prostaglandin F synthase	AT2G37240.1	sp|B5X9L9|PGFS_SALSA	*-*-		1.74818	0.18019	2.35501	0.0534592	2.85992	0.199252	2.72906	0.0958787	3.02242	0.263922	2.36348	0.245015	2.76382	0.180544	2.48832	0.213931	2.65916	0.0329289	2.64289	0.29298	2.65655	0.276752	3.00399	0.175925	2.91225	0.308929	2.98822	0.24333	1.68136	0.127555	2.36862	0.179391	3.081	0.152111	2.82174	0.11173	2.08427	0.156954	2.43116	0.291323	2.68805	0.184537	2.87388	0.111241
Aco000913	basic helix-loop-helix bHLH DNA-binding superfamily protein	AT1G68920.2	AT1G68920.1	***-	bHLH	2.80401	0.176174	2.70558	0.195586	3.16965	0.149676	3.40131	0.248453	4.24437	0.222398	3.65493	0.166786	3.72832	0.19873	3.53673	0.0893247	2.93051	0.331679	3.46167	0.179045	3.79193	0.287362	3.66296	0.120018	3.62647	0.0399056	2.93672	0.208623	2.04904	0.314436	2.90089	0.34947	4.08838	0.115253	3.37441	0.107337	2.81421	0.0485476	3.30481	0.169618	3.15785	0.198848	3.4424	0.0318578
Aco000914	Pentatricopeptide repeat-containing protein	AT5G48910.1	sp|Q9FI80|PP425_ARATH	***-		0.456809	0.64609	0.436687	0.46261	0.824152	0.529745	1.32812	0.266729	0.965416	0.27199	1.08002	0.0772502	0.435796	0.412257	0.575137	0.206555	-0.0174937	0.14778	-0.546972	0.595546	0.257248	0.643746	0.537555	0.0296538	0.568623	0.202868	1.22423	0.301112	1.39124	0.452205	1.76865	0.118311	1.87912	0.340225	1.438	0.181643	0.836731	0.196952	1.18722	0.290238	0.84862	0.425773	0.78764	0.303746
Aco000915	Protein FAM32A	AT1G16810.2	sp|Q9CR80|FA32A_MOUSE	***-		7.74179	0.180528	7.18778	0.0681152	7.82357	0.015075	7.8083	0.0759983	7.61754	0.0967633	7.75376	0.0949259	7.60247	0.0497471	7.55726	0.0647125	7.06427	0.165773	6.78052	0.0894924	7.22565	0.209884	7.11953	0.154469	6.90787	0.0604049	7.48899	0.323727	7.67173	0.0553137	7.27171	0.0252092	7.42169	0.115859	7.111	0.105476	7.12313	0.137577	7.00182	0.0844296	7.08934	0.204435	6.91391	0.102637
Aco000916	RING/U-box superfamily protein	AT5G08139.1	AT5G08139.1	*-*-	C2H2	4.84023	0.292301	5.30931	0.0720402	5.29103	0.121596	5.47115	0.162951	5.00388	0.112989	5.86931	0.217846	5.48158	0.0418775	5.85871	0.0754492	6.69804	0.016983	5.23617	0.0623917	5.44487	0.145026	5.80409	0.0547282	5.77542	0.0271497	5.78318	0.133773	6.30229	0.0708887	5.91228	0.0490211	5.4571	0.0141315	5.81981	0.103422	6.08064	0.0606617	5.96089	0.0133936	5.42789	0.159312	5.73058	0.0443829
Aco000917	2-succinyl-5-enolpyruvyl-6-hydroxy-3-cyclohexene#NAME?	AT1G68890.1	sp|Q1AS21|MEND_RUBXD	*-*-		4.91494	0.0400809	4.69874	0.0882715	4.83708	0.177449	5.00469	0.0979207	5.05418	0.123148	4.86233	0.144183	4.87424	0.100695	4.56486	0.0357417	4.72073	0.233944	5.23924	0.177813	4.74968	0.408709	5.49663	0.0883567	5.35681	0.254529	4.76822	0.0504469	4.39442	0.118175	4.30973	0.118997	5.4486	0.0284889	4.93741	0.0953976	4.54296	0.213575	4.531	0.20839	4.50347	0.14471	5.07536	0.0464409
Aco000921	Basic leucine-zipper 43 Similarity to bZIP transcription factor	AT3G30530.1	Q9FMC2_ARATH	*-*-	bZIP	3.74563	0.550064	4.22074	0.419199	3.45115	0.283889	2.27901	0.147986	0.860564	0.227588	1.87929	0.442407	2.28046	0.238919	2.94562	0.227746	1.03314	0.408368	0.722809	0.240751	-0.187553	0.880774	2.2688	0.556673	1.68634	0.17208	4.51484	0.434013	2.16492	0.613032	2.70434	0.164495	2.20474	0.306698	3.14511	0.0279596	2.58404	0.175331	2.99517	0.198022	2.09199	0.0871526	3.05591	0.0970376
Aco000922	60 kDa chaperonin	AT1G26230.2	sp|Q119S1|CH601_TRIEI	***-		5.62996	0.0993299	5.95044	0.0477629	5.85883	0.0254277	5.47172	0.112908	5.32944	0.0882072	5.13279	0.0788791	5.39543	0.0263751	5.18316	0.0302983	5.29058	0.00253502	5.41033	0.03536	5.49133	0.204801	5.57979	0.0792619	5.35593	0.162688	5.65005	0.261254	5.04301	0.0129267	5.22188	0.0637684	5.38385	0.158538	5.01731	0.0603358	4.99596	0.154898	4.91671	0.0283253	5.40206	0.0888224	5.49893	0.11196
Aco000923	LAG1 longevity assurance homolog 3	AT1G13580.3	AT1G13580.2	***-		5.00016	0.291286	4.93187	0.0722892	5.02919	0.143201	4.45649	0.175259	4.16932	0.0983273	4.70739	0.237122	4.52335	0.0366912	4.85737	0.110226	6.11517	0.0550692	5.52258	0.0412398	5.79305	0.23135	5.69486	0.133383	5.65956	0.0326793	5.68712	0.129807	4.98212	0.188941	4.60032	0.141876	4.37519	0.0107444	4.4611	0.0774365	4.77154	0.0832823	4.65176	0.0224066	5.03371	0.116098	5.5938	0.120844
Aco000924	serine/threonine protein kinase 3	AT5G08160.1	AT5G08160.1	***-		4.21882	0.235282	4.18472	0.037558	4.09887	0.0879811	4.03875	0.0586445	3.91087	0.0446578	4.15016	0.0636155	4.22267	0.0930063	4.17924	0.178931	5.18734	0.0664004	4.6657	0.0526885	4.57023	0.0774825	4.70222	0.194392	4.87228	0.174556	4.38932	0.0829841	3.72328	0.126143	3.32381	0.0826812	3.02719	0.173396	3.1687	0.233404	3.50863	0.281289	3.61143	0.172651	4.08337	0.20743	4.65961	0.0950683
Aco000926	Cytochrome P450	AT3G26330.1	G7I6G8_MEDTR	*-*-		1.53036	0.354914	1.61611	0.289567	0.51331	0.166295	0.794612	0.334654	0.360496	0.313967	0.566485	0.186861	-0.278306	0.767666	0.289231	0.338937	3.21662	0.253643	2.831	0.380699	2.40351	0.221889	1.53183	0.229215	2.36591	0.204989	1.6224	0.409086	1.79528	0.338723	0.641374	0.30516	0.740191	0.545515	0.761841	0.247698	0.675884	0.29657	0.288204	0.417228	-1.65931	1.38538	0.908142	0.572913
Aco000928	uncharacterized protein	AT2G43490.5	C0P7R0_MAIZE	--*-		-2.00499	1.20492	-2.01732	1.0455	-3.1835	1.23122	-3.40802	1.00669	-3.65973	0.754976	-2.07387	1.20639	-3.17903	0.618625	-3.96111	0.453604	-1.88261	0.598632	-0.399119	0.479032	-1.44442	0.598551	-2.76422	0.845176	-3.6271	0.787616	-3.75427	0.660443	-4.41471	0	-4.41471	0	-4.41471	0	-4.41471	0	-4.41471	0	-3.6846	0.730111	-4.41471	0	-3.71133	0.703377
Aco000929	Cytochrome P450	AT3G26330.1	G7I6G8_MEDTR	*-*-		3.03348	0.197649	0.506489	0.382277	-3.18019	1.23452	-0.2494	0.465923	-2.6543	0.926141	0.550149	0.74084	-0.360344	0.656283	-0.300501	0.505937	-0.618198	0.13261	-1.82824	1.3123	-2.11349	1.16469	-3.72107	0.693638	-3.63172	0.782991	-0.014738	0.552567	1.60233	0.160133	-0.892856	0.451564	-0.887097	0.803778	1.22436	0.398673	1.09055	0.600309	-0.238884	1.0005	-1.97017	1.2285	-3.52125	0.893458
Aco000930	Mitochondrial pyruvate carrier	AT5G20090.2	sp|Q3ZCG2|MPC1_BOVIN	***-		5.63781	0.233234	4.99022	0.0208203	5.17803	0.0880032	3.67323	0.0418049	3.81527	0.180151	3.94726	0.170549	3.9267	0.10194	4.17498	0.166569	5.65066	0.237579	5.40381	0.1598	6.01808	0.315081	5.6679	0.0947063	5.40148	0.204295	4.8389	0.632372	3.7079	0.33751	3.30064	0.242724	3.28422	0.103886	3.759	0.197458	4.13434	0.304316	3.93163	0.157046	5.80248	0.111112	5.55967	0.25716
Aco000931	TBC1 domain family member	AT3G02460.1	sp|Q86TI0|TBCD1_HUMAN	*-*-		4.48233	0.111267	4.689	0.0752344	4.76304	0.176654	4.29927	0.00401551	4.50825	0.0558987	4.53434	0.0869013	4.50329	0.116261	4.58661	0.100075	6.05194	0.0254326	5.64891	0.190744	5.7914	0.160581	5.84256	0.17101	5.89343	0.0719964	4.72534	0.209629	4.45054	0.282337	4.46658	0.0956854	4.46123	0.246678	4.49357	0.0821164	4.39281	0.0249496	4.45458	0.0337604	4.66389	0.0878538	5.84472	0.0316625
Aco000932	strictosidine synthase-like 3	AT3G57030.1	AT1G08470.1	***-		1.28519	0.294766	2.13646	0.15807	2.01507	0.33203	2.86176	0.0821243	3.42365	0.180643	2.74839	0.113878	2.71015	0.349857	2.14466	0.265254	2.23784	0.912595	1.93268	0.166422	2.4086	0.201221	1.93984	0.146872	1.70286	0.338713	2.46877	0.280775	1.38263	0.303438	2.76639	0.113789	3.44967	0.198648	2.54198	0.176338	1.71587	0.0560024	1.90188	0.328387	0.84862	0.425773	2.30566	0.102751
Aco000933	Protein of unknown function DUF1262	AT1G61600.1	AT1G61600.1	***-		-2.03764	1.23362	-1.71551	1.13825	-0.654426	0.479664	0.524805	0.365184	0.347229	0.295302	-0.589969	0.454043	-1.17675	0.705654	-2.70414	0.855848	3.54041	0.0193485	2.71152	0.128028	0.650415	0.234124	0.697291	0.38901	2.90696	0.179888	-1.11852	0.69981	-0.556402	0.653629	-2.09001	1.22628	-0.763627	0.23907	-1.98848	1.23811	-0.746339	0.565063	-1.55308	1.49406	-1.43797	1.58302	1.0724	0.251125
Aco000934	zinc finger C3HC4-type RING finger family protein / BRCT domain-containing protein	AT1G67180.1	AT1G67180.1	***-	PHD	4.59927	0.118191	4.38152	0.0584657	4.53744	0.0549866	4.80288	0.0714279	5.06835	0.059131	4.78166	0.0902256	4.76067	0.0505388	4.70533	0.0600892	2.47148	0.362039	4.24177	0.338796	4.29565	0.0715552	4.57507	0.226706	3.91006	0.299566	4.72175	0.134794	4.09162	0.119565	4.74851	0.0985639	5.41269	0.167339	5.26698	0.134835	5.18779	0.0704226	5.29312	0.0795313	5.07321	0.0525884	4.6993	0.234315
Aco000935	2-oxoglutarate 2OG and FeII-dependent oxygenasesuperfamily protein	AT1G52820.1	AT1G52820.1	*-*-		5.14118	0.152704	4.79677	0.0966633	5.09796	0.075889	5.09975	0.0761394	5.4138	0.0367774	5.11446	0.0921959	5.06212	0.103046	5.05296	0.0621193	6.18555	0.0242115	5.2723	0.117591	5.50098	0.257322	5.38175	0.0662448	5.61117	0.0854052	4.86467	0.0101813	4.56872	0.156882	5.19751	0.0381661	5.32964	0.171996	5.05507	0.0715277	4.96706	0.20445	5.21216	0.0596107	5.26628	0.181573	5.43497	0.0193169
Aco000936	Protein of unknown function DUF3353	AT5G23040.1	AT5G23040.1	***-		5.84199	0.0504514	5.35769	0.0570972	5.16614	0.0525516	4.83089	0.174938	4.58887	0.0850276	4.76966	0.126657	4.81262	0.0683093	4.83699	0.046453	5.33469	0.0765706	5.06966	0.0608913	5.13212	0.188157	4.82689	0.0832829	4.97861	0.118933	5.32141	0.0491362	5.59357	0.0731787	5.43443	0.0620663	4.87907	0.0935425	5.03486	0.0832264	5.12467	0.0474489	4.98316	0.0530273	4.75033	0.16475	4.91279	0.0206151
Aco000937	RNA-binding protein	AT1G60200.1	sp|B2RY56|RBM25_MOUSE	*-*-		7.73447	0.0375821	7.85403	0.0137627	7.85362	0.117022	8.59647	0.0657768	8.53704	0.0743637	7.92614	0.0345892	8.32618	0.0383841	8.09677	0.0690814	7.23185	0.0564277	7.48284	0.0530618	7.05277	0.45684	7.15094	0.233571	7.36383	0.160537	7.55709	0.222632	8.11598	0.203033	8.48554	0.165666	8.66631	0.0587413	8.30849	0.0724822	7.93425	0.236188	7.99566	0.114573	7.05019	0.169786	7.17621	0.180241
Aco000938	Beta-glucan-binding protein	AT5G15870.1	G8A0G9_MEDTR	*-*-		4.48739	0.273157	4.9914	0.0964971	4.61626	0.206653	5.53211	0.244741	5.52412	0.0774351	4.89767	0.0499391	5.0392	0.0960755	4.56745	0.118362	4.78791	0.0641216	4.79157	0.244837	3.81751	0.253301	4.17397	0.125499	4.83594	0.0678337	4.56616	0.461223	6.24405	0.120774	6.14847	0.0823945	6.05721	0.112602	6.12221	0.0739824	5.68556	0.177676	5.40642	0.201422	4.23754	0.0395944	3.93979	0.152996
Aco000939	Homeobox-leucine zipper protein family	AT3G01470.1	AT1G69780.1	*-*-	Homobox-WOX	3.89423	0.231651	3.7033	0.0491844	3.4151	0.0409605	3.78369	0.0450113	4.1908	0.0834171	3.7397	0.194703	3.83571	0.356549	3.8336	0.196754	4.87775	0.044595	4.16074	0.147343	4.50245	0.209622	4.04536	0.0795085	4.24033	0.0330355	4.00086	0.342614	5.02033	0.0954374	5.63106	0.160278	5.25753	0.0847871	5.09491	0.204527	5.16403	0.0912209	4.7709	0.083038	4.14195	0.096907	4.40691	0.0479147
Aco000942	caffeoyl-CoA 3-O-methyltransferase	AT4G34050.1	AT1G67980.1	***-		-1.32166	1.57341	-0.793084	0.663064	-0.390098	0.617338	0.812585	0.295334	1.1607	0.378833	1.02322	0.315163	0.741927	0.0852988	1.03768	0.271235	-0.93606	0.13261	-0.872893	1.77378	-0.225768	0.16954	-0.691063	0.363093	-0.534775	0.283985	1.11527	0.452972	-0.891306	1.81777	1.31326	0.142334	0.618944	0.20959	1.30175	0.254912	0.549602	0.807897	1.04392	0.601489	1.67788	0.386845	-1.34777	1.5567
Aco000944	U-box domain-containing protein	AT1G10560.1	sp|Q9XIJ5|PUB18_ARATH	***-		-0.209991	0.198212	2.1406	0.210841	1.26303	0.25849	0.531771	0.493254	-0.548257	0.480434	1.80606	0.389032	1.34714	0.0523122	1.93495	0.159282	3.33627	0.0926794	4.07446	0.0660878	2.02983	0.19008	2.53157	0.288565	4.31176	0.251672	1.76862	0.0748489	2.95431	0.12918	1.2005	0.282789	0.164094	0.935333	1.32144	0.597931	2.92392	0.213409	2.10148	0.260479	0.906555	0.75226	2.92883	0.350253
Aco000945	U-box domain-containing protein	AT1G60190.1	sp|O80742|PUB19_ARATH	***-		1.79736	0.540353	2.69088	0.204056	1.7004	0.19282	1.3544	0.144574	-0.0416354	0.703429	1.06804	0.172163	0.47576	0.181212	2.28012	0.259429	5.27724	0.109554	5.80541	0.305126	4.28148	0.21206	3.43136	0.230241	5.55451	0.420529	2.4626	0.20117	4.16052	0.252876	3.03101	0.430224	0.87126	0.791091	1.40507	0.512488	3.11545	0.787068	1.20334	0.500089	0.985971	0.586688	4.36315	0.342092
Aco000946	caffeoyl-CoA 3-O-methyltransferase	AT4G34050.1	AT1G67980.1	***-		0.616654	0.307703	0.622623	0.652494	-0.522804	0.553511	1.43386	0.132674	1.57815	0.337343	1.66494	0.197218	1.25851	0.245579	2.08803	0.0327527	4.31556	0.0841184	3.09962	0.32549	3.16978	0.285099	2.3351	0.424263	3.15654	0.469234	1.87119	0.345717	2.53118	0.160532	2.01298	0.151998	2.04953	0.203109	1.43585	0.260695	2.19471	0.0344017	2.01756	0.244021	0.980753	0.224831	2.5425	0.0565013
Aco000948	hypothetical protein		Q7XUY4_ORYSJ	***-		6.50859	0.124229	5.72958	0.382963	5.08265	0.0754606	4.32947	0.156103	4.17303	0.139059	3.9363	0.0971724	4.02999	0.0898721	4.15188	0.075472	5.25433	0.153195	5.14626	0.187714	5.08343	0.108425	4.58126	0.173367	5.21142	0.102991	5.19015	0.177558	5.76009	0.369996	4.7071	0.0677975	4.74881	0.0895976	4.54271	0.0541511	4.58812	0.1364	4.50634	0.100341	3.85041	0.191139	4.86991	0.0712984
Aco000949	arginine/serine-rich splicing factor 35	AT4G31580.2	AT4G25500.1	--*-		7.02868	0.0735034	5.54556	0.576193	4.82334	0.144822	3.37272	0.439069	2.62133	0.154995	2.44238	0.0628457	2.96432	0.112744	2.76288	0.0918908	3.64026	0.393739	3.40578	0.355747	4.26336	0.291406	2.99493	0.143746	2.72453	0.0782455	4.92916	0.0780892	4.02336	0.268171	2.35472	0.296083	1.67985	0.378324	1.69777	0.0674864	1.78486	0.40703	1.59952	0.113691	2.67932	0.207838	3.16433	0.0852602
Aco000950	trehalose phosphate synthase	AT1G23870.1	AT1G60140.1	***-		7.91209	0.222263	7.12119	0.434443	6.55526	0.0440329	5.17837	0.274342	1.89216	0.175263	3.10154	0.427409	3.70427	0.578696	3.86516	0.0701268	4.53768	0.422497	4.00899	0.258191	5.02652	0.235296	2.40049	0.208457	1.6832	0.125608	6.73984	0.268376	6.52929	0.236662	3.10014	0.391531	-0.304416	0.348149	0.116277	0.271544	2.34547	0.235925	0.277217	0.854591	1.44289	0.736137	2.8202	0.072785
Aco000951	NHL domain-containing protein	AT1G70280.2	AT1G70280.2	***-		5.08172	0.266092	4.76158	0.0917015	5.30355	0.123771	5.40484	0.0664047	5.54047	0.122364	5.13814	0.125099	5.33987	0.0795614	5.23453	0.0715441	2.9274	0.12876	3.90146	0.213809	4.38353	0.196171	4.63604	0.070195	4.14993	0.100164	4.82235	0.136216	5.24637	0.108676	5.65146	0.075291	5.90798	0.0582223	5.59442	0.0396207	5.58067	0.0848693	5.76064	0.0546972	5.42341	0.0394164	4.71333	0.11262
Aco000952	AP-1 complex subunit gamma-2	AT1G60070.1	sp|Q9ZUI6|AP1G2_ARATH	***-		7.17439	0.163505	7.40334	0.0431091	7.09525	0.018935	6.53169	0.0883292	6.55683	0.0246212	6.66983	0.0533352	6.64881	0.0597329	6.72662	0.0622143	8.10685	0.0537554	7.6922	0.112408	7.55274	0.0753228	7.83277	0.045298	7.7028	0.0629729	7.03317	0.0440946	6.64716	0.0347483	6.47105	0.134587	6.49934	0.105693	6.41007	0.0459284	6.45251	0.107681	6.5035	0.0226964	7.27194	0.106921	7.66791	0.106536
Aco000954	F-box/RNI-like superfamily protein	AT4G13960.1	AT4G13960.1	*-*-		3.98043	0.247541	3.4848	0.105511	3.52825	0.114623	2.84263	0.214726	2.94878	0.146704	3.10594	0.173291	2.82771	0.183294	2.9175	0.0785605	3.04303	0.0362031	3.34549	0.116024	3.87903	0.10943	3.67463	0.091068	2.94466	0.252878	3.19549	0.368398	2.21822	0.156093	2.43518	0.147482	2.43896	0.150282	2.77079	0.131951	2.66656	0.253578	2.13712	0.161022	3.54094	0.238644	3.32666	0.329477
Aco000955	RING finger protein	AT5G40250.1	sp|Q8BI21|RNF38_MOUSE	*-*-	C2H2	2.41453	0.254542	2.71077	0.168618	2.13341	0.395888	3.50779	0.13646	3.53094	0.0765152	3.10829	0.102996	3.2078	0.159342	3.05502	0.11372	0.357608	1.20016	0.743806	0.486061	2.91538	0.134813	2.54803	0.276729	1.53594	0.24465	2.81637	0.365822	3.5938	0.214458	3.83725	0.190931	4.37138	0.0892578	3.87445	0.100456	3.4351	0.0791191	3.56685	0.157514	2.30009	0.213095	2.59436	0.0747876
Aco000957	uncharacterized protein	AT1G23965.1	M0S404_MUSAM	--*-		-3.21691	1.19781	-2.8534	1.2748	-2.54428	0.93522	-0.426649	0.509583	-1.31358	0.552415	-1.48246	0.421863	-1.54279	0.548229	-2.12239	1.14666	6.95838	0.178542	6.12662	0.411516	2.27401	0.282821	2.33102	0.470729	5.7067	0.0993002	-0.919694	0.401584	-0.0917886	0.878857	-1.93808	0.237278	-2.85632	0.811671	-0.65438	0.275506	0.257127	0.334358	-2.74019	1.67453	-2.95292	1.46179	4.44901	0.49955
Aco000959	hypothetical protein	AT4G38060.2	Q6H4S2_ORYSJ	***-		4.76544	0.172002	4.17133	0.338057	4.54624	0.207965	3.40634	0.259632	2.14207	0.225581	1.65693	0.46078	2.44715	0.145851	3.15427	0.0815507	6.52598	0.196792	5.08205	0.296749	5.75501	0.135577	5.00954	0.125597	4.57944	0.0484709	5.03411	0.199792	4.42234	0.168009	4.45844	0.0298643	2.42821	0.213643	2.75241	0.26762	2.68241	0.346168	2.94884	0.144532	2.5292	0.360556	6.27943	0.0865462
Aco000960	RING-H2 finger protein ATL48	AT3G48030.1	sp|Q7X843|ATL48_ARATH	*-*-		5.1909	0.0151847	4.84737	0.0430618	4.80385	0.122926	3.74553	0.137704	3.8163	0.0797103	4.16864	0.0988198	3.9274	0.117175	4.13035	0.0421725	5.96338	0.123507	5.30248	0.0934645	5.7795	0.382109	5.34082	0.105015	5.18375	0.0592771	5.03887	0.212321	4.20535	0.11636	3.37942	0.164629	3.00222	0.0434539	3.04831	0.0452818	3.50087	0.0998763	3.31854	0.0316165	4.48556	0.239111	5.23876	0.105081
Aco000961	Serine/threonine-protein kinase WNK With No Lysine-related	AT1G60060.1	AT1G60060.1	***-		6.37718	0.280645	5.09674	0.0601545	3.39051	0.131248	4.16563	0.173006	3.89322	0.245809	4.00186	0.196637	4.14228	0.211056	3.87468	0.147827	4.5964	0.233061	5.49475	0.47142	6.25592	0.265451	5.45963	0.224566	4.73805	0.292795	5.49127	0.181003	5.14582	0.160434	3.32734	0.26939	3.46082	0.11462	3.67891	0.437375	4.06832	0.167205	4.29758	0.141911	3.8497	0.203385	5.59573	0.272109
Aco000962	CST complex subunit CTC1	AT4G09680.1	sp|D0EL35|CTC1_ARATH	***-		2.94088	0.511256	3.7827	0.180132	4.23657	0.0530675	4.17932	0.0961836	4.43166	0.0954211	3.79272	0.0698002	4.03746	0.119718	4.15665	0.0579305	1.7335	0.0913294	2.74709	0.233223	2.77744	0.155961	3.06374	0.0763314	2.30942	0.250009	3.45139	0.278608	3.01922	0.170438	3.90115	0.176487	4.40204	0.0650986	4.11778	0.0222321	3.73798	0.14792	4.04789	0.0747628	4.70464	0.252658	2.81323	0.24643
Aco000963	MLP-like protein 423	AT1G24020.2	AT1G24020.1	***-		-3.2028	1.21191	-2.45107	0.803966	-2.25021	1.11392	-1.7966	0.256012	-0.662624	0.734326	-4.41471	0	-3.38877	1.02594	-3.08793	0.756383	5.76025	0.441791	2.29638	1.2937	2.8063	1.34603	-0.0221797	1.30174	1.01098	0.0272477	-3.5059	0.908809	-2.65915	0.88065	-1.53921	1.44034	-0.698962	0.935615	-4.41471	0	-4.41471	0	-2.40817	1.0502	-3.23763	1.17708	1.48696	0.927501
Aco000964	Protein kinase family protein	AT1G24030.2	B2D2G8_BRAOL	***-		-0.505436	0.639851	-0.822627	0.285333	-0.0424666	0.137473	-1.52106	0.101994	-0.852828	0.526084	0.200923	0.154913	-0.925278	0.792365	-0.201096	0.498937	2.05444	0.172766	0.785794	0.302986	0.104936	0.242906	0.40174	0.358139	0.465433	0.58696	-0.821897	0.406382	-3.22431	1.1904	-3.47796	0.936746	-3.02684	1.38787	-1.54809	0.254631	-1.47869	0.0724191	-2.82241	0.797616	-0.294977	0.425827	0.363785	0.0197394
Aco000965	Acyl-CoA N-acyltransferases NAT superfamily protein	AT1G24040.2	AT1G24040.1	***-		0.989648	0.295861	1.50904	0.00703067	1.78736	0.292052	1.93061	0.20197	2.00646	0.138731	1.76676	0.176993	1.92816	0.15691	2.37788	0.0542333	1.19985	0.358685	1.66931	0.113779	0.964328	0.3956	1.46196	0.239172	1.04177	0.213252	1.31565	0.12254	2.36213	0.355876	2.51771	0.256625	1.90348	0.449098	1.64291	0.304175	1.91603	0.186489	2.04672	0.0448346	1.88217	0.148316	1.12939	0.475413
Aco000966	TRICHOME BIREFRINGENCE-LIKE 27	AT1G70230.1	AT1G70230.1	*-*-		4.80198	0.170973	4.22179	0.14501	4.14344	0.145552	4.63606	0.17757	4.80487	0.0576278	4.84779	0.0545905	4.87152	0.036893	4.72298	0.0577659	3.22763	0.179478	3.39999	0.214241	3.72092	0.178722	3.92761	0.441014	2.92413	0.18625	4.29959	0.274135	4.86085	0.179614	5.32043	0.204384	4.93099	0.0569096	5.00027	0.153368	4.80271	0.0925394	5.17064	0.145788	4.71435	0.0854226	3.23758	0.207533
Aco000967	TRICHOME BIREFRINGENCE-LIKE 27	AT1G70230.1	AT1G70230.1	***-		-1.3023	0.274294	-1.30313	0.148692	-1.76645	1.33387	-1.49689	0.499678	-0.246918	0.210386	-0.802277	0.711445	-0.64359	0.293118	-1.67519	1.37212	0.10217	0.038595	-1.56515	0.414795	-2.62352	0.982019	-2.38577	1.18389	-2.9242	0.748116	-1.22417	0.295374	0.103485	0.639565	-0.975509	0.387899	-0.0402729	0.204323	-0.396207	0.47926	-0.0783544	0.590735	-0.411257	0.849522	-1.62729	1.44333	-1.56879	0.313882
Aco000969	nucleobase-ascorbate transporter 7	AT5G62890.4	AT1G60030.1	***-		2.66637	0.140856	3.21019	0.0959424	2.69357	0.0617796	3.61528	0.213584	4.20687	0.0660399	3.86619	0.124694	3.64091	0.18431	3.65422	0.131577	2.61314	0.369163	2.57666	0.24012	2.32155	0.516507	3.24351	0.153322	3.0703	0.0291323	3.04116	0.140516	3.45426	0.102794	3.66292	0.208678	4.45155	0.120491	4.37172	0.0508254	3.93658	0.21747	4.53945	0.0606766	4.6479	0.193121	2.73368	0.1022
Aco000970	hypothetical protein	AT1G10522.2	AT1G10522.1	***-		0.720678	0.31516	1.16404	0.0881372	0.861171	0.331828	1.22853	0.371778	1.40668	0.356057	1.71173	0.1707	1.45095	0.17243	1.01658	0.185824	0.997226	0.190163	1.09333	0.429741	1.42095	0.263214	1.16416	0.28592	1.64265	0.270589	0.776013	0.524117	1.77218	0.0426243	2.13611	0.367451	2.286	0.255273	2.11304	0.232091	2.19643	0.0547081	1.57257	0.152676	0.103495	0.818415	0.944926	0.465748
Aco000971	CYCLIN D1	AT1G70210.1	AT1G70210.1	*-*-		0.297709	0.406576	0.346103	0.211219	1.11255	0.17148	2.12845	0.232915	2.90485	0.360276	2.83195	0.250258	2.48213	0.264526	2.44827	0.355949	0.699534	1.00257	2.37155	0.418279	2.39276	0.268116	3.66969	0.233868	3.28241	0.420883	1.56711	0.301364	-0.00159918	0.477587	1.15339	0.727965	3.91785	0.268384	2.95048	0.111148	2.90766	0.108036	3.21637	0.392613	3.03592	0.44498	2.93372	0.514422
Aco000972	CYCLIN D1	AT1G70210.1	AT1G70210.1	***-		2.80175	0.195584	2.93372	0.224472	3.38187	0.174712	4.01586	0.366922	5.22158	0.22698	4.73574	0.262185	4.38599	0.046543	4.47412	0.270164	2.6028	0.857359	4.84082	0.310805	4.95802	0.0126039	5.70762	0.286794	5.65406	0.382236	3.66501	0.195229	2.29344	0.692353	3.55986	0.451669	6.4825	0.0716785	5.1052	0.0715882	4.91444	0.0520694	5.15372	0.0552975	5.2814	0.136364	5.07111	0.375556
Aco000973	thiol-disulphide oxidoreductase DCC	AT1G24095.1	AT1G24095.1	***-		2.92183	0.0794306	2.76524	0.164196	3.08225	0.245289	2.87318	0.291154	2.99115	0.0461834	2.73067	0.133487	2.71467	0.112209	2.95178	0.0958791	2.96622	0.0918479	3.23314	0.16831	3.32695	0.159812	3.40344	0.0364593	3.51629	0.0265548	2.83577	0.137007	2.49877	0.227435	2.79628	0.187766	3.03488	0.0973304	2.87709	0.0151597	3.11738	0.164859	3.30703	0.0983827	3.52104	0.283203	3.24757	0.0980425
Aco000974	hypothetical protein	AT1G10522.2	AT1G10522.1	*-*-		3.20567	0.312397	2.88822	0.0460382	2.98781	0.0955064	3.37775	0.284425	3.28471	0.260092	3.59899	0.153881	3.3659	0.194027	3.4234	0.15889	2.49374	0.0257118	2.79577	0.0764224	3.39545	0.159372	3.06561	0.163629	2.52357	0.0966935	2.94877	0.283277	3.74241	0.0513103	4.19172	0.279006	4.60012	0.0610538	3.63045	0.0745939	3.8424	0.0472222	3.96694	0.0727012	3.16739	0.0876051	2.9664	0.208255
Aco000975	DNA polymerase IV	AT1G10520.1	sp|P25615|DPO4_YEAST	*-*-		4.47696	0.176707	4.31761	0.0945228	4.60496	0.102901	4.74242	0.17583	5.14919	0.153601	4.56443	0.0956759	4.8215	0.150699	4.50802	0.0316652	3.59592	0.105596	3.84962	0.124843	3.74462	0.167253	3.86257	0.215044	3.73545	0.249586	4.17132	0.185282	4.19684	0.188909	4.6908	0.184753	5.35571	0.0565323	4.77395	0.0852326	4.46451	0.0391569	4.93267	0.0802997	4.5972	0.13071	3.93489	0.122677
Aco000977	hypothetical protein	AT3G47833.1	AT5G62575.2	*-*-		4.71829	0.146822	4.39724	0.0817003	4.32492	0.121005	3.71283	0.202796	3.93678	0.0395197	4.13575	0.276857	4.1384	0.0322315	4.32364	0.235251	4.68319	0.0321562	4.86635	0.180387	5.25263	0.0849679	5.16896	0.0413021	5.15916	0.212656	4.26227	0.105844	4.18027	0.111898	4.01151	0.101984	4.01275	0.0840667	4.34169	0.0248592	4.60064	0.105654	4.69217	0.115075	4.87847	0.0957053	5.19195	0.105337
Aco000978	protein kinase family protein	AT1G09000.1	AT4G12020.2	*-*-		5.24611	0.158505	4.69072	0.172025	5.23059	0.0626162	5.20834	0.245515	5.42911	0.153777	4.96456	0.109264	5.10445	0.152406	5.08468	0.23364	1.39344	0.45431	3.84671	0.433965	3.99831	0.159066	4.43266	0.316567	3.71218	0.277183	4.93985	0.226894	4.57546	0.226648	5.25444	0.106081	6.1729	0.191962	5.99199	0.0304611	5.48115	0.0884678	6.0216	0.0254252	5.56252	0.12924	4.41027	0.108215
Aco000979	Gibberellin-regulated family protein	AT5G14920.1	AT5G14920.1	*-*-		4.94228	0.1846	4.51643	0.0848225	5.56013	0.13795	5.29592	0.254765	6.286	0.080527	6.05295	0.103533	5.42685	0.189932	5.5432	0.0320652	6.8012	0.0899987	6.47503	0.319949	6.21036	0.284272	7.39978	0.330355	7.79456	0.222127	4.74155	0.324457	5.21763	0.228775	5.42536	0.0768966	7.26492	0.160004	6.93645	0.0557124	7.4417	0.12795	8.0069	0.216517	7.31248	0.121168	7.6491	0.0436491
Aco000980	Gibberellin-regulated family protein	AT5G14920.1	AT5G14920.1	*-*-		5.1362	0.122212	4.96519	0.0888015	6.20371	0.0126883	6.13913	0.0028592	6.70704	0.100925	6.79022	0.184617	6.58282	0.15945	6.51033	0.20199	4.84453	0.263453	3.56268	0.370709	3.5083	0.339966	4.49881	0.277786	4.861	0.219565	5.12295	0.58885	5.68064	0.220922	5.96479	0.0867466	6.69893	0.120656	6.14954	0.096167	6.28255	0.163644	6.51327	0.142198	6.32936	0.345608	4.93342	0.397857
Aco000981	NACHT, LRR and PYD domains-containing protein	AT1G10510.1	sp|Q647I9|NALP5_BOVIN	*-*-		6.05797	0.0479434	5.9772	0.045106	5.98953	0.0115095	5.65846	0.0333073	5.52551	0.0168963	5.35384	0.0546992	5.81181	0.064166	5.66667	0.0846389	4.89038	0.0465819	5.58959	0.138922	6.07133	0.256591	5.8513	0.0512458	5.3001	0.116599	5.88973	0.248989	5.78244	0.0565587	5.77041	0.146251	5.72195	0.111258	5.52536	0.0635453	5.55307	0.184548	5.43426	0.148844	5.29126	0.196352	5.47154	0.10319
Aco000983	RING/U-box superfamily protein with ARM repeat domain	AT5G65200.1	AT5G40140.1	--*-		-0.380669	0.520557	0.214083	0.256229	-0.28752	0.664056	2.24928	0.556887	1.88139	0.113807	1.65249	0.181632	1.77733	0.0796785	1.40575	0.371431	1.16988	0.192513	0.295716	0.0593046	0.966114	0.298727	0.488831	0.20188	0.734783	0.179331	1.39051	0.667971	3.08044	0.276833	3.21997	0.127363	2.86178	0.179164	2.58836	0.190253	2.54387	0.068479	2.43216	0.295977	-0.793089	0.131568	0.883068	0.337465
Aco000984	U-box domain-containing protein	AT5G62560.1	sp|Q0WUF6|PUB41_ARATH	***-		3.25042	0.160667	2.95894	0.160827	2.83236	0.286381	3.08714	0.277292	3.39214	0.123912	3.14868	0.325743	3.37422	0.113401	3.16614	0.160673	3.45572	0.204401	2.6515	0.429004	2.53922	0.324635	2.3338	0.169857	2.76935	0.204409	2.86711	0.52784	3.4153	0.235239	3.60586	0.0571127	3.17293	0.100458	2.94022	0.204049	3.15811	0.156515	3.34101	0.142282	3.04855	0.0745138	2.49847	0.222356
Aco000985	AN1-type zinc finger protein 2A	AT3G28210.1	sp|Q5R966|ZFN2A_PONAB	***-	A20-like	-1.82347	1.30371	-2.45107	0.803966	-2.54428	0.93522	-1.01491	0.68087	-0.833082	0.666931	-1.6579	0.299042	-2.04359	1.20047	-1.23447	0.539752	1.31043	0.250381	1.44988	0.437128	0.834078	0.280924	-0.670109	0.455146	-0.0943075	0.101242	-1.14392	0.550365	-0.610115	0.814978	-1.37413	0.27066	-2.58993	0.912397	-4.41471	0	-2.28165	1.20137	-0.942013	0.235462	-0.793089	0.131568	0.783068	0.883437
Aco000986	Alpha-N-acetylglucosaminidase	AT5G13690.1	sp|P54802|ANAG_HUMAN	***-		3.90962	0.172622	4.93775	0.0889414	5.06919	0.113954	4.86893	0.102681	5.01508	0.0266207	4.73494	0.223601	5.12072	0.0644384	5.10748	0.0873041	6.58092	0.0784724	6.52201	0.136757	4.66515	0.230841	5.04681	0.175481	6.24224	0.152723	4.21641	0.18974	4.27461	0.356743	4.45481	0.163236	4.62745	0.0480432	4.39802	0.124561	4.40966	0.167245	4.16171	0.136528	4.39284	0.290538	5.16875	0.0320053
Aco000987	Zinc transporter	AT2G04620.1	sp|Q6DG36|ZNT5_DANRE	*-*-		3.96188	0.308613	3.76134	0.0341364	3.91224	0.112897	4.04986	0.181935	4.06024	0.159948	3.65019	0.0850074	3.94717	0.0845303	3.47661	0.0751307	4.08952	0.183135	3.52308	0.213273	3.1245	0.0982578	3.41922	0.213452	3.3988	0.155058	3.51497	0.327181	4.2635	0.129023	4.65275	0.10676	4.30084	0.0227927	4.31668	0.0792452	4.06828	0.133085	4.0894	0.124293	3.42133	0.0541086	3.59927	0.142196
Aco000988	O-fucosyltransferase family protein	AT1G62330.1	AT1G62330.1	***-		4.73463	0.253176	5.0688	0.0598439	4.81115	0.0603309	4.52949	0.0992878	4.91427	0.101261	4.92603	0.0595079	4.9087	0.088925	4.93458	0.135323	5.07259	0.0545211	5.16522	0.00457667	5.01098	0.0638934	4.97742	0.0589217	4.94687	0.0547048	4.41447	0.161641	4.78	0.128414	4.62601	0.0540574	5.25637	0.105432	5.08936	0.177069	4.96625	0.0747628	4.95761	0.107728	4.9842	0.0948221	4.64393	0.0848416
Aco000989	O-fucosyltransferase family protein	AT2G44500.1	AT2G44500.1	***-		-4.41471	0	-2.53292	0.77737	-3.47796	0.936751	-4.41471	0	-3.65973	0.754976	-4.41471	0	-3.51433	0.900376	-3.7319	0.682814	3.33455	0.335298	1.44278	0.573007	1.1925	0.37118	-0.349245	0.711139	1.54739	0.464689	-2.28168	1.09291	-4.41471	0	-3.47796	0.936746	-2.58993	0.912397	-3.38484	1.02987	-3.1225	0.66944	-3.30275	1.11197	-4.41471	0	0.0300967	0.789098
Aco000990	Lycopene beta/epsilon cyclase protein	AT2G32640.1	AT2G32640.1	***-		0.711492	0.420203	0.20509	0.747141	0.746245	0.609449	0.91233	0.359275	0.680522	0.0613023	0.366344	0.444926	0.82757	0.226623	0.332031	0.276418	1.58308	0.383779	1.41211	0.119399	1.30182	0.375059	1.70898	0.162069	1.12784	0.224381	0.84197	0.281478	-0.317449	0.39103	0.496008	0.196394	0.592513	0.442228	1.10614	0.41655	0.796162	0.272748	1.01581	0.0688892	0.850746	0.575081	1.20787	0.274585
Aco000991	hypothetical protein	AT1G53200.1	AT1G53200.1	***-		2.87917	0.194278	2.10366	0.163796	2.71903	0.161799	2.97272	0.20205	3.01484	0.0845691	2.40931	0.134268	2.56012	0.136083	2.29019	0.138673	2.61085	0.159468	2.25756	0.31099	2.41031	0.038189	2.60614	0.308905	2.4556	0.206323	2.90942	0.218602	2.88111	0.254816	2.64682	0.223627	3.25344	0.088532	3.04296	0.0731232	2.18183	0.0935364	2.51604	0.167174	3.26934	0.0586119	2.4308	0.234534
Aco000992	PHD finger family protein / bromo-adjacent homology BAH domain-containing protein	AT4G22140.2	AT4G22140.2	***-	PHD	6.2104	0.085933	6.19867	0.0134235	6.35574	0.0537022	6.27019	0.0614704	6.1879	0.0997136	6.10878	0.123235	6.20151	0.0672613	6.14442	0.0388796	4.94314	0.0559035	5.82401	0.188292	6.04953	0.0745782	5.67759	0.030467	5.59353	0.137119	6.07544	0.0587584	5.96373	0.0505404	6.10352	0.0989378	6.00733	0.0354299	5.99178	0.0170939	6.06135	0.0670043	6.04584	0.0931727	6.15878	0.112337	5.718	0.0696834
Aco000993	hypothetical protein	AT5G38880.1	AT5G38880.1	***-		5.54412	0.204345	5.02715	0.102634	5.38239	0.0978033	5.02263	0.240958	5.3853	0.0256627	4.89205	0.0694902	5.13011	0.0196306	5.09446	0.145374	5.20875	0.024021	5.64288	0.207288	5.74116	0.12555	5.70617	0.137931	5.49924	0.132922	5.24842	0.124694	4.75983	0.151776	4.87275	0.0586356	4.91542	0.209168	4.94824	0.0307451	4.77364	0.117573	4.83759	0.102076	5.47367	0.176125	5.63683	0.0488135
Aco000994	ARM repeat superfamily protein	AT5G62580.1	AT5G62580.1	*-*-		1.54432	0.206981	2.48582	0.160652	2.88989	0.0240291	3.71409	0.112957	3.63759	0.0995791	2.37917	0.273347	2.79229	0.0220387	2.61813	0.12442	2.6646	0.440717	2.11324	0.114124	2.85309	0.217879	2.35597	0.196863	1.86297	0.532401	2.56136	0.271655	3.34543	0.17131	4.10619	0.127423	4.32404	0.067938	4.01468	0.111968	3.35509	0.174557	3.72876	0.026384	2.23021	0.421553	3.52712	0.245382
Aco000995	Alpha-mannosidase 2x	AT5G14950.1	sp|P49641|MA2A2_HUMAN	***-		6.09902	0.12163	6.21089	0.0229511	6.25503	0.02919	6.17764	0.0334587	6.40883	0.0345209	6.23511	0.0376739	6.36605	0.0996974	6.36123	0.0326547	6.34961	0.146523	6.53615	0.094632	6.14865	0.215258	6.9372	0.0380395	6.84743	0.0743279	5.8482	0.171818	5.61579	0.177953	6.28378	0.0434756	6.26933	0.061255	6.32408	0.0297175	6.20577	0.088412	6.23194	0.0311447	6.41756	0.145177	6.705	0.139195
Aco000996	E2F transcription factor 1	AT3G48160.2	AT5G22220.3	*-*-	E2F-DP	5.16975	0.0619444	5.31349	0.0343071	5.77	0.0829895	5.57812	0.150205	5.63609	0.056299	5.32402	0.0368757	5.48329	0.0425187	5.57917	0.0435521	2.53946	0.185084	4.20201	0.32766	4.70508	0.0236554	4.65519	0.240159	3.78028	0.374965	5.85069	0.217638	4.41195	0.0953882	4.7201	0.0666071	4.96835	0.200654	5.18479	0.0267074	5.00235	0.0743999	5.30036	0.0606032	5.86262	0.0214942	5.10221	0.0812522
Aco000997	Pyruvate dehydrogenase E1 component subunit alpha	AT1G59900.1	sp|Q1RJX4|ODPA_RICBR	***-		6.42976	0.0530905	6.28522	0.0202105	6.31541	0.0706226	6.38019	0.0421976	6.396	0.0279067	6.371	0.0429053	6.405	0.0300425	6.38245	0.0288469	5.85388	0.170565	6.38426	0.0769347	6.44283	0.0251527	6.40653	0.0413846	6.49494	0.0298447	6.21538	0.111565	6.39373	0.127629	6.7091	0.0403545	6.40912	0.0273196	6.63888	0.0428804	6.63541	0.100577	6.61807	0.0589739	6.44488	0.0374461	6.39963	0.0744715
Aco000998	Disease resistance protein CC-NBS-LRR class family	AT3G07040.1	AT1G58400.1	***-		0.342389	0.203057	1.29949	0.0394069	-0.093145	0.309025	0.669443	0.598639	1.59216	0.126098	1.07294	0.107054	1.08094	0.297761	0.374562	0.180794	-1.22724	2.05229	0.98916	0.38277	-0.197984	0.61722	0.777202	0.26844	0.837726	0.599593	-0.980573	1.71718	-0.653516	1.90812	-0.00547725	0.428456	1.84808	0.18914	1.09835	0.153805	0.899508	0.226405	1.18939	0.212612	0.52151	0.0578512	0.561301	0.399573
Aco001001	EDS1 Enhanced disease susceptibility	AT3G48090.1	Q9XF23_ARATH	***-		5.5617	0.0889519	5.63865	0.00903454	5.8861	0.0351783	5.53449	0.0697353	5.35829	0.067847	5.42622	0.0779881	5.36491	0.0519762	5.19925	0.048986	5.3825	0.0634553	6.12047	0.182781	5.11924	0.198187	5.08062	0.112903	5.59043	0.056204	5.2933	0.184408	5.33802	0.0949811	5.49325	0.0820699	4.84814	0.188518	5.19094	0.0473167	5.22679	0.0777439	5.07729	0.040166	4.83706	0.0803224	5.81391	0.0984732
Aco001002	CCR4-NOT transcription complex subunit	AT5G62910.1	sp|O95628|CNOT4_HUMAN	*-*-	C2H2	4.16216	0.111528	3.97552	0.00750661	4.50984	0.0385583	4.85062	0.173708	4.60554	0.125922	5.01122	0.00594079	4.82835	0.0754208	4.93894	0.0801072	4.41976	0.056775	3.92513	0.16837	4.25859	0.118603	4.10536	0.0388012	4.18762	0.0708393	4.74195	0.110656	5.15617	0.0902268	4.86557	0.159967	4.77099	0.0762017	4.63249	0.0720325	4.87586	0.0680642	4.72985	0.0973535	4.17333	0.342925	4.06799	0.0328143
Aco001003	Phosphofructokinase family protein	AT1G12000.1	AT1G12000.1	*-*-		8.87278	0.154986	8.33778	0.03495	7.95913	0.0665565	7.87893	0.0556972	7.76717	0.0470818	7.99331	0.10653	7.8114	0.0642706	8.00677	0.0192138	8.35366	0.0220134	8.57892	0.130307	8.75828	0.0293783	8.69329	0.0619007	8.57532	0.0625857	8.29411	0.152294	8.63897	0.0580649	8.32631	0.0726011	8.34217	0.0286337	8.31943	0.0752173	8.52481	0.00962384	8.47814	0.0230296	8.223	0.0631247	8.69279	0.0555491
Aco001004	hypothetical protein	AT1G19010.1	AT1G19010.1	*-*-		3.20048	0.112773	2.63992	0.233878	3.17621	0.184763	3.0333	0.273385	3.37595	0.0890459	2.56422	0.228875	2.77944	0.203929	2.26257	0.0985865	2.00422	0.0673289	3.2033	0.29693	3.15623	0.161518	2.37393	0.168975	2.3762	0.195191	2.72496	0.273476	1.98709	0.197994	3.21063	0.156719	3.82894	0.0195837	3.09192	0.077423	2.63691	0.163022	2.85869	0.163224	3.02989	0.16747	2.55947	0.176526
Aco001005	dynamin-like protein 6	AT1G10290.1	AT1G10290.1	***-		7.66101	0.0361694	7.85413	0.0377147	7.49362	0.0346673	7.53	0.120644	7.41591	0.0746604	7.65622	0.0456189	7.6256	0.0756531	7.55698	0.0612715	8.73494	0.045417	8.28339	0.052675	7.79063	0.153703	8.33342	0.0847039	8.51118	0.0769057	7.66338	0.19426	7.56177	0.164854	7.68308	0.103228	7.51612	0.0226157	7.59557	0.0756755	7.60965	0.0857862	7.65824	0.0478392	7.60979	0.0749602	8.21691	0.118207
Aco001006	Transcription factor jumonji jmjC domain-containing protein	AT1G11950.1	AT1G11950.1	***-	JmjC	3.80952	0.37997	4.72429	0.38694	4.45083	0.0953815	4.35849	0.192103	4.63948	0.0689829	4.08341	0.128565	4.18907	0.0748839	4.56873	0.0409152	3.45214	0.0985994	3.48266	0.193176	3.8646	0.102183	2.91758	0.0188366	2.66741	0.140458	3.95674	0.118854	4.64889	0.149932	4.55551	0.11508	4.35069	0.0464322	4.38307	0.164094	3.9981	0.0926345	3.97187	0.1289	4.33981	0.172108	3.45454	0.101395
Aco001009	malonyl-CoA decarboxylase family protein	AT4G04320.2	AT4G04320.2	***-		4.23457	0.267434	4.5672	0.0255468	5.05048	0.0178011	5.02245	0.0899444	5.19043	0.153302	4.81021	0.116597	4.96883	0.0393729	4.85657	0.171973	5.56492	0.191469	5.31345	0.102748	5.3092	0.167158	5.67593	0.0496663	5.46351	0.0835721	4.75115	0.17875	4.36543	0.0871928	4.59964	0.223865	5.45036	0.134417	5.18994	0.121205	4.84122	0.0812216	5.23564	0.107288	5.04384	0.23875	5.40511	0.0899273
Aco001010	Endoglucanase	AT2G32990.1	sp|O48766|GUN11_ARATH	***-		-3.03539	1.37933	-4.41471	0	-4.41471	0	-4.41471	0	-2.89486	0.759972	-2.93993	0.737972	-2.75294	0.896944	-3.1437	0.63677	5.55891	0.138286	3.24661	0.177352	1.61386	0.392158	1.68302	0.243814	2.74005	0.273964	-3.5059	0.908809	-4.41471	0	-3.03999	1.37472	-4.41471	0	-2.20247	1.23715	-3.86976	0.544948	-3.64645	0.768258	-4.41471	0	1.46878	0.902001
Aco001011	Major facilitator superfamily protein	AT1G05030.1	AT1G05030.1	***-		5.12959	0.334471	5.52068	0.00967289	5.74688	0.0690381	5.41503	0.134636	5.33973	0.050239	4.98473	0.125354	5.54446	0.0891066	5.14956	0.092537	4.09896	0.16514	4.87277	0.169003	4.8617	0.298009	5.20078	0.176824	4.91519	0.2005	4.95325	0.327047	4.52961	0.0640406	4.82605	0.210515	5.26916	0.128373	4.93584	0.0897843	4.88342	0.215973	4.68139	0.0955076	5.41346	0.143272	5.14916	0.0559464
Aco001012	alpha/beta-Hydrolases superfamily protein	AT1G18360.1	AT1G73480.1	***-		3.40277	0.18669	3.36816	0.116338	2.94974	0.347778	2.63386	0.126123	2.73086	0.0798595	2.86758	0.171536	2.95706	0.0747377	3.0356	0.0942795	4.6319	0.0583422	4.51291	0.141583	4.49066	0.0721116	3.75886	0.0443304	4.01992	0.0217523	3.66247	0.118989	3.39831	0.21133	2.84823	0.0755658	2.64091	0.154645	2.67988	0.0983539	2.6496	0.165422	2.47599	0.228183	3.07752	0.00240039	4.07564	0.121975
Aco001014	hypothetical protein	AT5G16550.1	AT5G16550.1	***-		5.06428	0.0271409	4.99879	0.0899784	5.52713	0.10827	4.80987	0.0905467	4.93026	0.11131	4.77847	0.0465689	4.9371	0.164113	4.8944	0.0120555	3.22301	0.228089	4.07785	0.266681	5.09752	0.134344	4.25909	0.00352312	4.17709	0.258265	4.95813	0.0998317	5.39681	0.0732134	5.3896	0.296451	4.66935	0.0681264	4.43817	0.071333	4.72429	0.191158	4.59619	0.105664	4.89647	0.0249943	4.73888	0.104067
Aco001016	hypothetical protein					2.17888	0.538753	2.97171	0.12776	3.39369	0.178754	3.15527	0.189212	2.24244	0.166702	2.56878	0.189517	2.74251	0.233884	2.88313	0.0737986	2.44678	0.121185	1.87998	0.205819	2.21367	0.261285	1.74011	0.143999	1.73085	0.218303	2.36817	0.300276	2.62723	0.166665	2.64943	0.15774	1.0939	0.714032	2.079	0.261593	1.95659	0.334146	1.18271	0.287307	2.30715	0.113033	1.59528	0.161747
Aco001017	Myb family transcription factor	AT5G16560.1	Q2A9G1_BRAOL	*-*-	MYB-HB-like	3.14886	0.229222	2.29255	0.134751	2.85633	0.153357	3.84713	0.30094	4.49918	0.155063	3.52682	0.170496	3.6488	0.234227	3.58224	0.145122	1.90361	0.292079	3.1995	0.0809148	3.52391	0.265359	3.56295	0.0150074	2.80948	0.221399	2.74307	0.245401	3.62469	0.0597658	4.42403	0.28064	6.44153	0.0917661	5.15911	0.0624407	4.91712	0.0432126	4.89785	0.110427	3.35774	0.33966	3.68861	0.241298
Aco001018	Actin	AT3G12110.1	Q94G12_MUSPR	***-		6.7346	0.0950792	7.25282	0.122932	6.47191	0.0634587	6.85704	0.249794	6.83527	0.0811407	7.36432	0.0341589	7.05902	0.122449	7.23618	0.014325	8.41322	0.070548	8.2795	0.0740744	7.85816	0.10656	8.30089	0.0731638	8.48664	0.0866376	7.13847	0.107269	7.75078	0.137976	7.37318	0.149595	7.53734	0.0461055	7.54892	0.101109	8.03895	0.0500099	8.09016	0.099755	7.61454	0.113533	8.43558	0.0460698
Aco001019	xyloglucan endotransglucosylase/hydrolase 28	AT2G01850.1	AT1G14720.1	***-		5.02978	0.320798	5.80806	0.0917624	6.24059	0.0384517	6.61427	0.0953694	7.38109	0.094626	6.76136	0.0960028	6.90035	0.277419	6.90191	0.0734308	6.25398	0.0719601	7.20651	0.129193	6.98919	0.151001	7.59349	0.173466	7.86735	0.165062	6.33862	0.180939	5.99232	0.109668	6.67663	0.389103	7.68565	0.100985	7.06308	0.0783511	6.96993	0.122417	7.18046	0.0987388	6.2564	0.110148	8.03499	0.208943
Aco001020	histidine kinase 3	AT2G01830.2	AT1G27320.1	***-	RR-A-type	5.37154	0.119716	5.37918	0.106072	5.60817	0.0344214	6.25235	0.0266125	7.01993	0.0364989	6.48471	0.134732	6.71959	0.115088	6.43252	0.0972385	3.4319	0.31332	4.05921	0.164847	4.33376	0.232843	4.35997	0.179283	4.18216	0.163239	4.68712	0.13959	5.51254	0.102004	6.53008	0.164153	7.80552	0.0658718	7.10797	0.0429298	6.87778	0.103243	7.01661	0.0581371	6.91881	0.103211	3.60354	0.257842
Aco001022	Vacuolar fusion protein CCZ1-like protein	AT1G16020.2	sp|A7RJI7|CCZ1_NEMVE	***-		5.84272	0.0443304	5.77179	0.0869895	5.82154	0.00945013	5.47976	0.0951376	5.50037	0.0726229	5.72726	0.0574185	5.53391	0.12281	5.80506	0.100265	5.75673	0.0721192	5.69004	0.120679	5.94894	0.105484	5.86526	0.0568723	5.69402	0.11791	5.98003	0.132503	5.72068	0.0508097	5.59736	0.0700264	5.80119	0.10219	5.69104	0.0481195	5.65334	0.111024	5.6093	0.0921285	5.97047	0.0966399	5.79412	0.064102
Aco001023	Translocase of chloroplast	AT5G05000.3	sp|Q41009|TOC34_PEA	***-		6.47415	0.142334	5.97219	0.0127515	5.80009	0.105401	5.51017	0.143177	5.28489	0.0926041	5.7276	0.0264413	5.55639	0.0361569	5.65225	0.0526192	6.15697	0.0712871	5.92879	0.0883347	6.17899	0.15188	6.12536	0.0655189	5.94514	0.0833876	6.1304	0.0609556	5.63268	0.082239	5.43338	0.0563382	5.41277	0.054333	5.41606	0.0400496	5.45578	0.101009	5.66802	0.102624	6.10972	0.107237	6.07818	0.0321366
Aco001024	trehalose phosphate synthase	AT1G68020.2	AT1G60140.1	***-		5.46016	0.0338996	4.31781	0.296854	4.83511	0.0532854	3.56701	0.077043	3.32971	0.0600026	2.99425	0.231938	3.20082	0.147802	2.87702	0.186026	3.2755	0.130277	3.86145	0.214178	3.44662	0.264799	2.82243	0.176925	3.51202	0.248061	3.66526	0.276731	5.21665	0.187765	4.82466	0.317485	4.87007	0.0404656	3.71424	0.169497	3.34149	0.219734	3.21207	0.0933268	2.81318	0.0620545	3.23667	0.0659729
Aco001026	TRICHOME BIREFRINGENCE-LIKE 16	AT5G20680.2	AT5G20680.1	***-		5.59993	0.0286894	5.93822	0.0273428	5.78918	0.0998564	5.52842	0.0230137	5.86871	0.0384561	6.0168	0.0611723	5.67451	0.0269397	5.93682	0.0163267	5.96387	0.176734	6.59347	0.233429	5.98138	0.0719604	6.66164	0.159951	7.2726	0.0482443	5.56693	0.118386	5.41826	0.129431	5.47557	0.137736	5.54121	0.0863097	5.72194	0.0464517	5.90308	0.123475	5.9965	0.0662228	5.85159	0.0500566	6.94251	0.0310247
Aco001027	microtubule-associated proteins 70-2	AT1G24764.1	AT1G24764.1	***-		6.16252	0.0239574	6.54247	0.0166306	6.49195	0.0650274	6.7354	0.102549	7.29352	0.0287316	7.34635	0.0882417	7.21379	0.074043	7.22373	0.0366556	7.36812	0.0104778	7.80563	0.174327	7.14818	0.219559	7.90601	0.0715303	8.3167	0.0663108	6.67066	0.0850013	6.46438	0.101184	7.07934	0.027188	7.88758	0.0647767	7.56684	0.028961	7.48629	0.0317261	7.52342	0.0473194	7.11937	0.0303989	8.51929	0.154308
Aco001028	carbon-sulfur lyases	AT5G16940.2	AT5G16940.1	***-		2.82859	0.420145	2.01236	0.485222	2.89898	0.119014	2.17795	0.261339	2.40513	0.106916	2.64599	0.111913	2.58536	0.245207	2.48895	0.101471	2.22373	0.0209248	1.79597	0.0965817	2.2173	0.142021	2.75925	0.112153	2.4047	0.246611	2.10206	0.277968	2.84146	0.266397	2.73524	0.181427	2.88101	0.146937	3.13565	0.0240823	3.25381	0.134687	3.3765	0.0972848	3.19094	0.261256	2.80779	0.172561
Aco001029	Cleavage and polyadenylation specificity factorsubunit 3-II	AT2G01730.1	sp|Q8GUU3|CPS3B_ARATH	***-		2.03753	0.304078	3.91359	0.17746	3.92151	0.00683071	4.06132	0.0805398	5.08124	0.0928345	4.66602	0.108787	4.73982	0.0807729	4.58472	0.105715	3.3073	0.535487	4.18917	0.189482	3.27553	0.382984	5.07959	0.0648636	5.09033	0.126098	3.38805	0.286098	2.60203	0.280277	3.86613	0.033742	4.49162	0.1389	4.34531	0.121359	4.03537	0.212575	4.39197	0.0987368	4.65352	0.113001	4.79791	0.0323333
Aco001030	hypothetical protein					-2.03764	1.23362	-0.694493	0.306737	0.28618	0.604841	0.0289753	0.757495	1.59695	0.308109	1.58219	0.13464	0.957628	0.192828	0.754296	0.374692	-0.0671193	0.226669	0.312318	0.36789	0.279786	0.325651	1.22473	0.107067	1.41819	0.293049	-0.618369	0.362275	1.2529	0.150484	-1.38626	1.54593	1.29414	0.105144	1.59745	0.410244	0.887677	0.36761	0.629087	0.0990362	0.779715	0.871438	1.03606	0.109232
Aco001031	RING/U-box superfamily protein	AT1G68070.1	AT3G61180.1	***-	C2H2	3.47341	0.221482	3.16352	0.280066	3.30207	0.194149	2.89893	0.279324	3.20576	0.00825356	3.02832	0.105324	3.05412	0.0724822	3.07253	0.0689387	2.40631	0.42126	3.30298	0.107634	3.2528	0.125151	3.15296	0.198829	3.51321	0.221714	2.69074	0.338134	3.0428	0.115685	2.38815	0.278527	2.28027	0.144698	2.39714	0.216657	2.55477	0.0421537	2.19231	0.280466	3.61324	0.171891	3.33584	0.0787787
Aco001032	Alcohol dehydrogenase	AT4G39330.2	sp|P41747|ADH1_ASPFN	***-		3.87562	0.0187727	3.20066	0.100007	3.1078	0.209446	4.45194	0.329286	3.64772	0.0917812	4.05964	0.230944	3.76915	0.18055	4.26541	0.0686914	4.68469	0.0495757	5.07335	0.117979	5.27993	0.151816	4.86263	0.0838312	5.18314	0.0962624	4.09112	0.632307	5.07418	0.0201333	4.88859	0.133196	4.68804	0.168661	4.73697	0.0959506	5.08222	0.0712841	4.88906	0.132984	3.20635	0.416312	5.20728	0.151085
Aco001033	DNA repair protein Rad4 family	AT5G16630.2	AT5G16630.1	***-		5.19616	0.0871332	4.52467	0.0744883	4.76667	0.0655204	4.95341	0.0423391	4.85071	0.0251374	4.54427	0.139525	4.57732	0.111386	4.46935	0.0893761	3.80575	0.316939	4.79147	0.115496	4.56894	0.169183	4.46458	0.123639	4.52793	0.102259	4.53413	0.102667	4.39118	0.320279	4.56367	0.0854107	4.97493	0.0115951	4.55719	0.231464	4.29808	0.154431	4.30808	0.145551	4.05238	0.130542	4.3191	0.0364625
Aco001035	receptor-like kinase 902	AT3G17840.1	AT3G17840.1	*-*-		5.63735	0.0707914	6.29686	0.0210565	5.59992	0.180753	6.19744	0.188624	7.2345	0.0472944	6.82917	0.114358	6.95637	0.144777	6.64246	0.0877868	7.69883	0.124345	8.123	0.105726	7.04697	0.0608116	7.6896	0.121928	8.78334	0.10918	6.34836	0.345341	6.50405	0.172042	6.81666	0.0950496	7.02199	0.166775	7.13659	0.0959638	7.12438	0.149385	7.25625	0.0112	6.3965	0.122931	7.92546	0.141012
Aco001036	hypothetical protein	AT5G17190.1	AT5G17190.1	***-		5.93113	0.322506	5.63756	0.0198207	5.71499	0.0327943	5.93727	0.099838	6.48872	0.0493148	6.45319	0.020872	6.39057	0.110125	6.4533	0.0334533	6.0947	0.0702852	6.29391	0.0511285	6.21026	0.138861	6.47284	0.0463047	6.81391	0.0629191	6.04583	0.188965	6.3091	0.156526	6.27958	0.0525012	6.10807	0.0537669	6.25029	0.0863517	6.34132	0.0344509	6.51312	0.0364041	6.01091	0.0900547	6.47074	0.0312579
Aco001038	uncharacterized protein	AT1G67920.1	Q6Z2I6_ORYSJ	***-		-4.41471	0	-4.41471	0	-4.41471	0	-4.41471	0	-4.41471	0	-4.41471	0	-4.41471	0	-4.41471	0	1.5262	0.419276	-1.66908	1.39217	-1.03754	0.84208	-3.75259	0.662122	-2.9242	0.748116	-4.41471	0	-4.41471	0	-4.41471	0	-4.41471	0	-4.41471	0	-4.41471	0	-4.41471	0	-4.41471	0	-3.52125	0.893458
Aco001039	protein calmodulin-binding heat-shock protein	AT5G37710.1	Q652G4_ORYSJ	***-		5.84829	0.263142	4.29957	0.263833	3.38301	0.221798	2.46514	0.45761	1.22093	0.391113	1.3852	0.2066	1.87066	0.118164	1.46504	0.051704	4.75943	0.261246	4.15018	0.147548	3.46975	0.0688149	3.17232	0.124188	3.80864	0.131971	3.69812	0.724534	4.494	0.316157	1.9967	0.435256	0.581078	0.495829	1.13857	0.100595	1.71944	0.256658	1.33761	0.34658	0.74828	0.919092	3.25419	0.127726
Aco001040	uncharacterized protein	AT3G17950.1	G7KQ85_MEDTR	***-		0.770783	0.383912	1.23938	0.294447	0.868493	0.323278	-1.75799	1.3525	1.45053	0.111772	0.240132	0.550829	0.936408	0.272973	1.08943	0.251091	0.0468955	0.0860935	2.5641	0.288417	2.08718	0.192606	1.98423	0.186977	2.84539	0.263958	0.484485	0.423598	1.49688	0.516481	1.22147	0.29155	2.49124	0.0494515	1.7152	0.154757	1.96975	0.538742	1.15223	0.274795	0.847429	0.374574	2.60216	0.179872
Aco001041	prohibitin 4	AT3G27280.2	AT3G27280.2	***-		6.26385	0.311022	5.7665	0.0542399	5.70079	0.0991066	6.41879	0.179935	6.69602	0.104022	6.5255	0.0408857	6.47304	0.129233	6.51338	0.0540846	4.13491	0.0340608	5.01387	0.119743	5.37854	0.168871	5.11743	0.14931	5.21958	0.177469	6.17864	0.406108	7.1536	0.0551119	7.57234	0.0505269	7.29923	0.0582402	7.39099	0.0660321	7.20485	0.0828788	7.30167	0.0865808	6.12289	0.062549	5.56506	0.0487972
Aco001042	F-box protein	AT2G01620.1	sp|Q9LK24|FB327_ARATH	***-		2.31635	0.397161	1.7634	0.289812	2.51713	0.0657582	1.99962	0.176782	2.67038	0.0651616	1.76851	0.0336079	2.38715	0.163376	1.68772	0.154173	0.954676	0.630297	1.99401	0.344417	1.71872	0.182307	2.18941	0.156935	1.76246	0.0760505	1.88185	0.132171	2.68096	0.163834	2.47106	0.278206	2.81776	0.186278	2.7809	0.0576607	2.35054	0.132596	2.67568	0.0731885	1.89578	0.685172	2.05959	0.0687793
Aco001043	GDSL esterase/lipase	AT5G37690.1	sp|Q9FHQ1|GDL80_ARATH	***-		-4.41471	0	-4.41471	0	-4.41471	0	-2.80329	0.821168	-2.61322	0.935462	-4.41471	0	-4.41471	0	-3.80237	0.612343	-0.129759	2.24528	-0.675062	0.494257	-3.06758	0.673815	-3.6948	0.719908	-2.14292	1.35675	-4.41471	0	-4.41471	0	-2.84859	0.808236	-3.50036	0.914355	-3.53284	0.881875	-3.73375	0.680965	-4.41471	0	-4.41471	0	-1.38355	0.492701
[truncated: 18,963 more rows]
[truncated: 8 more columns]

## Sheet: ST2 TimeCluster DiffExp Summary
Gene	Annotation	Family	Published	Published sRNA Target 2016	Apex 0.25	Leaf 0.25	Apex 1 day	Leaf 1day	Apex 2 day	Leaf 2day	Apex 3day	Leaf 3day	Apex 4day	Leaf 4day	Apex 5day	Apex 6day	Apex 8day	Apex Time Cluster	Time Apex P-Value	Time Apex R-Square	Time Apex Tags	Trt/Crl 6 hr Apex	Trt/Crl 1d Apex	Trt/Crl 2d Apex	Trt/Crl 3d Apex	Trt/Crl 4d Apex	Trt/Crl 5d Apex	Trt/Crl 6d Apex	Trt/Crl 8d Apex	KEGG Function	KEGG	InterPro Accession	InterPro Annotation	GO
[truncated: 7,961 more rows]

[truncated: 6 more sheets: ST3 Transcription Factor Motifs, ST4 TF Motif Target Genes, ST5 Phylogenetic AP2-ERTF, ST6 GWENA Clusters & EdgeR Diff, ST7 miRNA Norm_Total (RPTM), ST8 miRNA Diff Exp Summary]
